# Supplementary material for: OsAPSE modulates non-covalent interactions between arabinogalactan protein O-glycans and pectin in rice cell walls
Source: Front Plant Sci. 2025 May 22;16:1588802. doi: 10.3389/fpls.2025.1588802 (PMC12137362; doi:10.3389/fpls.2025.1588802)
Supplement: Supplementary file 3 [file Table3.xlsx]

## Sheet: Supplementary File S3.1
Supplementary File S3.1 - Distribution of GH27 sequences across kingdoms
Taxonomical division	Number of sequences	Percentage
Archaea	33	0.2
Bacteria	10220	60.0
Fungi	4102	24.1
Metazoa	1265	7.4
Viridiplantae	1235	7.3
SAR & other (amoebozoa, flagellates, ...)	175	1.0
Viruses	2	>0.01
Total	17032
UniProt ID	protein name	GH27 activity	full amino acid sequence	Protein length (AA)	GH27 domain coordinates	kingdom	Organism	Protein existence level	InterPro annotation
Q9FXT4	OsAGAL1	AGAL	MARASSSSSPPSPRLLLLLLVAVAATLLPEAAALGNFTAESRGARWRSRRARRRAFENGLGRTPQMGWNSWNHFYCGINEQIIRETADALVNTGLAKLGYQYVNIDDCWAEYSRDSQGNFVPNRQTFPSGIKALADYVHAKGLKLGIYSDAGSQTCSNKMPGSLDHEEQDVKTFASWGVDYLKYDNCNDAGRSVMERYTRMSNAMKTYGKNIFFSLCEWGKENPATWAGRMGNSWRTTGDIADNWGSMTSRADENDQWAAYAGPGGWNDPDMLEVGNGGMSEAEYRSHFSIWALAKAPLLIGCDVRSMSQQTKNILSNSEVIAVNQDSLGVQGKKVQSDNGLEVWAGPLSNNRKAVVLWNRQSYQATITAHWSNIGLAGSVAVTARDLWAHSSFAAQGQ…	417	64-327	Viridiplantae	Oryza sativa subsp. japonica (Rice)	Evidence at protein level	IPR013785;IPR002241;IPR000111;IPR013780;IPR017853;IPR041233;
Q7XIV4	OsAGAL2	AGAL	MEAPRLRLPFLLLVALVVSPPAVAAAASRMRIEPLPTAALRRLYDTSNYGKLQLNNGLALTPQMGWNSWNFFACNINETVIRDTADALVSTGLADLGYNYVNIDDCWSNVKRGKKDQLLPDPKTFPSGIKDLADYVHGKGLKLGIYSDAGIFTCQVRPGSLHHEKDDAAIFASWGVDYLKYDNCYNLGIKPKDRYPPMRDALNSTGRQIFYSLCEWGQDDPALWAGKVGNSWRTTDDIQDTWKSMTDIADKNNKWASYAGPGGWNDPDMLEVGNGGMTFAEYRAHFSIWALMKAPLLIGCDVRNMTKETMEILSNKEVIQVNQDPLGVQGRRILGQGKNGCQEVWAGPLSGNRLAVVLWNRCEESANIIVKLPSVGLDGSSPYSVRDLWKHETLSENVV…	425	62-324	Viridiplantae	Oryza sativa subsp. japonica (Rice)	Evidence at protein level	IPR013785;IPR002241;IPR013780;IPR017853;IPR041233;
B9FX12	OsAGAL3	AGAL	MGSYALPRRSLVLFLLSAAAVASTAAWAAASSAAGGGDDAARRSLLDNGLGRTPQMGWNSWNHFGCNINENTIRSTVDALISTGLTKAGYTYVNLGGGYIAADPKKFPSGIKALADYVHSKGLKLGIYSSAGSRTCSKTMPGSLGYEDIDAKTFASWGVDYLKYDNCNSDGSSETVRFPKMSFALRKTGRPIFYSICEWGQRNVATWGGQYGNSWRTTGDINDSWASMLSNIDSNDASASYAKPGGWNDPDMLEVGNGGMTNDEYVVHISLWAIAKAPLIIGCDVRSISRETMEILSNPEVIAINQDPLGVQGKKVRKYDNEIEVWAGPLSQQRTAVLLLNRGATGSRQITAAWQDIGVGPGVAVEAKNVWLHATAPGRFTGSLTAEVAAHSCKLFVLT…	409	54-307	Viridiplantae	Oryza sativa subsp. japonica (Rice)	Inferred from homology	IPR013785;IPR002241;IPR013780;IPR017853;IPR041233;
A0A0P0XVP1	OsAGAL4	AGAL	MAAAAAVLLAVACAAAAMIAGGECGRVVHVGEEHRRSMLANGLATAPPMGWNSWNHFACDGNGEDVIRETADALVSTGLAAAGYKYVNIDDCWAEPQRDSKGNLVANKKTFPHGIKALADYVHSKGLKLGIYSDAGFKTCAKVQPGSLGHEEQDAKTFASWGVDYLKYDNCNNGDLKPLERYPEMSKALMMAGRPIYFSLCEWGDMHPAKWGAAYGNSWRTTNDIADTWESMVSRADENEVWADYARPGGWNDPDMLEVGNGGMTNDEYIVHFSLWAISKVLPNVTDVG	289	47-280	Viridiplantae	Oryza sativa subsp. japonica (Rice)	Evidence at protein level	IPR013785;IPR002241;IPR000111;IPR017853;
Q5QLK3	OsAPSE	APSE	MGRGAPSSHPPPWRRLLRYALLCALLPPWGTSEANEQLAEFPPRGWNSYDSFSWIVDENTYMQNAEILAEKLLPHGYEFAVIDYLWYRKYVHGAYTDSYGFDNIDEWGRPFPDLQRFPSSRIDKGFSQLANKVHGMGLKFGIHLMKGISLQAVNGNTPILDIKTGKPYVEDGRQWTARDIGLTHRTCAWMPHGFMSVNTDIGAGKAFLRSLYQQYADWGVDFVKVDCIFGTDYSPKEIITISELLAELDRPIILSISPGTEVTPALAKNISQHVNMYRITGDDWDNWKDVSSHFDVSSSFAAANKIGAIGLRGRSWPDLDMLPFGWLTNAGVNQGPHRQCELTSDEQRTQIALWSMAKSPLMYGGDLRHLDNDTLSIITNPTLLKINHYSINNMEFHHV…	649	42-387	Viridiplantae	Oryza sativa subsp. japonica (Rice)	Evidence at protein level	IPR013785;IPR002241;IPR013780;IPR017853;IPR041233;IPR035992;
F4JCI4	AtAPSE	APSE	MTGLSVEKTGSTRSTVFFIIFNLSIFSLSIEARSRQQHASFPPRGWNSYDSFCWTISEAEFLQSAEIVSKRLLPHGYQYVVVDYLWYRKKVEGAYVDSLGFDVIDEWGRLHPDPGRWPSSRGGKGFTEVAEKVHRMGLKFGIHVMGGISTQAYNANSLVMDSVKGGAYEESGRQWRAKDIGIKERACVWMSHGFMSVNTKLGAGKAFLRSLYRQYAEWGVDFIKHDCVFGTDFNIEEITYVSEVLKELDRPVLYSISPGTSVTPTMAKEVSQLVNMYRITGDDWDTWKDVTAHFDISRDLSASSMIGARGLQGKSWPDLDMLPLGWLTDQGSNVGPHRACNLNLEEQKSQMTLWSIAKSPLMFGGDVRNLDATTYNLITNPTLLEINSYSSNNKEFPYI…	647	42-387	Viridiplantae	Arabidopsis thaliana (Mouse-ear cress)	Evidence at protein level	IPR013785;IPR002241;IPR013780;IPR017853;IPR041233;
Q8RX86	AtAGAL2	AGAL	MVLLSFSLRFIAFTLTITLTQIADGFQSRMLMNNGLALSPQMGWNSWNHFQCNINETLIKQTADAMVSSGLSAIGYKYINIDDCWGELKRDSQGSLVAKASTFPSGIKALSDYVHSKGLKLGIYSDAGTLTCSQTMPGSLGHEEQDAKTFASWGIDYLKYDNCENTGTSPRERYPKMSKALLNSGRSIFFSLCEWGQEDPATWAGDIGNSWRTTGDIQDNWKSMTLIADQNDRWASYARPGSWNDPDMLEVGNGGMTKEEYMSHFSIWALAKAPLLIGCDLRSMDKVTFELLSNKEVIAVNQDKLGIQGKKVKKEGDLEVWAGPLSKKRVAVILWNRGSASANITARWAEIGLNSSDIVNARDLWEHSTYSCVKKQLSALVEPHACKMYTLTRRKA	396	40-303	Viridiplantae	Arabidopsis thaliana (Mouse-ear cress)	Evidence at protein level	IPR013785;IPR002241;IPR000111;IPR013780;IPR017853;IPR041233;
Q8VXZ7	AtAGAL3	AGAL	MVIMKKMKDSVLFLVVGLFSLSVLVSQSIAGRVKAPLLQSNTGGLVFSKSFNSIYDTSMYGRLQLNNGLARTPQMGWNSWNFFACNINETVIKETADALVSSGLADLGYIHVNIDDCWSNLLRDSEGQLVPHPETFPSGIKLLADYVHSKGLKLGIYSDAGVFTCEVHPGSLFHEVDDADIFASWGVDYLKYDNCFNLGIKPIERYPPMRDALNATGRSIFYSLCEWGVDDPALWAKEVGNSWRTTDDINDTWASMTTIADLNNKWAAYAGPGGWNDPDMLEIGNGGMTYEEYRGHFSIWALMKAPLLIGCDVRNMTAETLEILSNKEIIAVNQDPLGVQGRKIQANGENDCQQVWSGPLSGDRMVVALWNRCSEPATITASWDMIGLESTISVSVRDL…	437	72-335	Viridiplantae	Arabidopsis thaliana (Mouse-ear cress)	Evidence at protein level	IPR013785;IPR002241;IPR000111;IPR013780;IPR017853;IPR041233;
Q9FT97	AtAGAL1	AGAL	MSRRAMVIKMPILMILISSMVMTMVESSRSVNNGHDDSEILRRHLLTNGLGVTPPMGWNSWNHFSCNIDEKMIKETADALVTTGLSKLGYNYVNIDDCWAEISRDSKGSLVPKKSTFPSGIKAVADYVHSKGLKLGIYSDAGYFTCSKTMPGSLGYEEHDAKTFAEWGIDYLKYDNCNSDGSKPTVRYPVMTRALMKSGRPIFHSLCEWGDMHPALWGSPVGNSWRTTNDIKDTWLSMISIADMNEVYAEHARPGGWNDPDMLEVGNGGMTKDEYIVHFSIWAISKAPLLLGCDIRNMTKETMEIVANKEVIAINQDPHGVQAKKVRMEGDLEVWAGPLSGYRVALLLLNRGPSRTSITALWEDIEIPANSIVEARDLWEHQTLKQKFVGNLTATVDSH…	410	53-317	Viridiplantae	Arabidopsis thaliana (Mouse-ear cress)	Evidence at transcript level	IPR013785;IPR002241;IPR000111;IPR013780;IPR017853;IPR041233;
P14749	CtAGAL	AGAL	MATHYSIIGGMIIVVLLMIIGSEGGRLLEKKNRTSAEAEHYNVRRYLAENGLGQTPPMGWNSWNHFGCDINENVVRETADAMVSTGLAALGYQYINLDDCWAELNRDSEGNMVPNAAAFPSGIKALADYVHSKGLKLGVYSDAGNQTCSKRMPGSLGHEEQDAKTFASWGVDYLKYDNCENLGISVKERYPPMGKALLSSGRPIFFSMCEWGWEDPQIWAKSIGNSWRTTGDIEDNWNSMTSIADSNDKWASYAGPGGWNDPDMLEVGNGGMTTEEYRSHFSIWALAKAPLLVGCDIRAMDDTTHELISNAEVIAVNQDKLGVQGKKVKSTNDLEVWAGPLSDNKVAVILWNRSSSRATVTASWSDIGLQQGTTVDARDLWEHSTQSLVSGEISAEIDS…	411	55-319	Viridiplantae	Cyamopsis tetragonoloba (Guar) (Cluster bean)	Evidence at protein level	IPR013785;IPR002241;IPR000111;IPR013780;IPR017853;IPR041233;
Q42656	CaAGAL	AGAL	MVKSPGTEDYTRRSLLANGLGLTPPMGWNSWNHFRCNLDEKLIRETADAMVSKGLAALGYKYINLDDCWAELNRDSQGNLVPKGSTFPSGIKALADYVHSKGLKLGIYSDAGTQTCSKTMPGSLGHEEQDAKTFASWGVDYLKYDNCNNNNISPKERYPIMSKALLNSGRSIFFSLCEWGEEDPATWAKEVGNSWRTTGDIDDSWSSMTSRADMNDKWASYAGPGGWNDPDMLEVGNGGMTTTEYRSHFSIWALAKAPLLIGCDIRSMDGATFQLLSNAEVIAVNQDKLGVQGNKVKTYGDLEVWAGPLSGKRVAVALWNRGSSTATITAYWSDVGLPSTAVVNARDLWAHSTEKSVKGQISAAVDAHDSKMYVLTPQ	378	23-287	Viridiplantae	Coffea arabica (Arabian coffee)	Evidence at protein level	IPR013785;IPR002241;IPR000111;IPR013780;IPR017853;IPR041233;
C0PAL4	ZmAGAL	AGAL	MGARATSPPPWRRHCLCRALHFLVLLLWGTSEANKEQAMLPPRGWNSYDSFSWIVDENAYLQNAQIMTEKLLPHGYQYAVIDFLWYRKYVDGAYTDSYGFDNIDEWGRPFPDLQRFPSSRVDRGFSQIASKVHGMGLKFGIHLMKGISVQAVNADTPILDIKTGKPYLEDGRQWTARDIGLSHRTCAWMTHGFMSVNTNIGAGRAFLRSLYRQYADWGVDFVKVDCIFGTDYSPEEIITISELLQEIDRPIILSISPGTAVTPALAENISDHVNMYRITGDDWDNWKDVSSHFGVSSSFATAKKIGATGLRGRSWPDLDMLPFGWLTDPSVNQGPHRKCNLTLDEQKAQMALWSMTKSPLMYGGDLRNLDDSTLNIITNSGLLKINHYSRNNMEFHYVH…	644	41-386	Viridiplantae	Zea mays (Maize)	Evidence at protein level	IPR013785;IPR002241;IPR013780;IPR017853;IPR041233;IPR035992;
Q9SP05	SlAGAL	AGAL	MSSTSPLLLWCCLCLSLATVYARLQPRNLIVNSNLSVNEFNRRNLLGNGLGQTPQMGWSSWNHFGCNIDENIIKGTADAMVHTGLASLGYEYINIDDCWAEANRDSQGNMVAKGSTFPSGIKALADYVHGKGLKLGVYSDAGTQTCSKQMPGSLGHEEQDAKTFASWGVDYLKYDNCTNEDRSPRERYPIMSNALQNSGRAIFYSMCEWGDDNPATWASSVGNSWRTTGDITDDWNSMTSRADLNDQWASYAGPGGWNDPDMLEVGNGGMSFGEYRSHFSIWALVKAPLIIGCDLRSMDNTAHDILSNPEVIAVNQDKLGVQGKKVKQYGDLEVWAGPLSGKRVAVVLWNRGSYKADITAYWSDIGLDYSTLVDARDLWAHSTKGSVKGQLSASVESHD…	409	53-317	Viridiplantae	Solanum lycopersicum (Tomato) (Lycopersicon esculentum)	Evidence at transcript level	IPR013785;IPR002241;IPR000111;IPR013780;IPR017853;IPR041233;
F2ELQ2	HvAGAL	AGAL	MARAAAPLLPFFFLLLSSTSPAANGQKNRLGLTPQMGWNSWNHFGCKIDEATIQKIADAMVDTGLAKLGYEYINLDDCWAAYNRDSQGNLVANASTFPSGMRALADYMHKKGLKLGVYGDAGLRTCSKLMPGSLGYEDQDARTFAAWGIDYLKYDNCNNQNISPLTRYNRMSEALMNSGRDIFFSLCEWGVDEPATWAGSMANSWRTTEDIKNTWESMTDNIDKSNKWAPYAGPGGWNDPDMLEVGNGGMTTEEYRSHFSIWALVKAPLVLGCDISSMTPETKEILSNQKVIAVNQDKLGVQGLKVQQDEDLEVWAGRLSGDRVALVLWNSGPTEASITASWSNIGLSPSAVVDAHDLWTDEVTSSVQGNLKKTVASHACKMYVLTPK	388	34-297	Viridiplantae	Hordeum vulgare subsp. vulgare (Domesticated barley)	Evidence at transcript level	IPR013785;IPR002241;IPR000111;IPR013780;IPR017853;IPR041233;
G8I091	CsAGAL3	AGAL	MANRIRFGSVFLLILLLSAAYVAIAERRVSLLNGYDKSIFKSSFHRIFDTSKYGILQLQNGLARTPQMGWNSWNFFACDINETLIKETADALVSTGLAELGYVYVNIDDCWNTQKRDSKDQLVPDPKGFPSGIKPLADYVHSKDLKLGIYSDAGLFTCQVRAGSLYHENDDAQLFASWGVDYLKYDNCFNLGIKPIKRYPPMRDALNATGRSIFYSLCEWGVDDPALWAGKVGNSWRTTDDINDTWASMTTLADLNNKWAAYAGPGGWNDPDMLEVGNGGMTYQEYRAHFSIWALMKSPLLIGCDVRNMTKETSEILMNKEVIAVNQDPLGVQGRKVKVFGKDGCLQIWAGPLSGSRLAVVLWNRCSVASTITTDWNALGLKPNTSVSVRDLWLHEDVA…	430	66-328	Viridiplantae	Cucumis sativus (Cucumber)	Evidence at transcript level	IPR013785;IPR002241;IPR000111;IPR013780;IPR017853;IPR041233;
A9NV07	PsAGAL	AGAL	MAGSLALSIVIIICVCKFSATVTGRQTPWSIQGPKAWSVLYNNSNYGKFQLNNGVGQTPQMGWNSWNFFACAINETVIRETADALISTGLADLGYVYVNIDDCWSSTTRNLEGDLEPDPKTFPSGIKALADYVHEKYLKLGIYSDAGIYTCQVRPGSIFNENRDANLFASWGIDYLKYDNCYNLDIPPKKRYPPMREALNATEHTIFYSLCEWGVDDPALWADNIGNSWRTTDDINDSWWSMTAIADLNDKWAAYAGPGGWNDPDMLEVGNGGMTYQEYRSHFSIWALMKAPLLVGCDVRNMTKETFEILSNKEVIAVNQDTLGIQGRKVSAEGLDGCRQVWAGPLSGGRLAVVFWNRFQKLPLLQPNGIPLVLNQL	377	59-321	Viridiplantae	Picea sitchensis (Sitka spruce) (Pinus sitchensis)	Evidence at transcript level	IPR013785;IPR002241;IPR000111;IPR013780;IPR017853;
Q44052	AgIMD	IMDase	MMNLSRRTLLTTGSAATLAYALGMAGSAQAATAVTARPGVPVTAAPPLRLASRNSVFTRSGAGPRYWNIYGYSFPHNAPIPENEWKANIDWLAGNFADFGYDIACTDGWIEGSSRTTGNGYITSYNDSWQHDWAYWANYLAARKMKLGVYYNPLWVHRAAVEDASKTVLGRPDVKIADLVVPGDFFARDIGGNQLYWLDVTKSGAKEYVQGYVRYFKDLGVPYLRIDFLSWYEDGRDANIGQVNAPHGRANYELALSWINEAAGEDMEVSLVMPHMFQDGSAELANGDLVRINADADKGGWDRLSGMRQNWQDAWPNWANPFCGFTGWSHRNGRGQLILDGDFMRASTFASDEERKTMMNLMVAAGSPLAIADTYQQIGNNAWVYTNKEVLQLNADGLV…	641	47-279	Bacteria	Arthrobacter globiformis	Evidence at protein level	IPR013785;IPR005084;IPR008979;IPR002241;IPR000111;IPR013780;IPR017853;IPR041233;IPR006311;
Q5L7T7	BfAGAL	AGAL	MKITSYVSFLYCLCLMLASPTVQASEVRTAIFEGKPCINPPHVVGNYPATPFLFYIPTSGERPIKWHAENLPKGLKLDKETGIIKGKVVEKGTYKVMLKAENALGTDTQELLINIGDELLLTPPMGWNSWNTFGRHLTEELLLQTADAMVENGMRDLGYAYINIDDFWQLPERGADGHIQIDKTKFPRGIKYVADYLHERGFKLGIYSDAADKTCGGVCGSYGYEEIDARDFASWGVDLLKYDYCNAPAGRVEAMERYEKMGRALRATDRSIVFSICEWGQREPWKWAKKVGGHLWRVSGDIGDLWNRSTDEKGGLRGILNILEINAPLSEYARPGGWNDPDMLVVGIGGKSKSIGYESEGCTNEQYQSHFALWCMMASPLLCGNDVRQMNDSTLQILL…	496	122-419	Bacteria	Bacteroides fragilis (strain ATCC 25285 / DSM 2151 / CCUG 4856 / JCM 11019 / LMG 10263 / NCTC 9343 / Onslow / VPI 2553 / EN-2)	Evidence at protein level	IPR013785;IPR002241;IPR013780;IPR017853;IPR013783;IPR041233;
Q82L26	SaAGAL	AGAL	MFPPPRSTGRSFGRRLRIAAVRALVLALTAAATLLFVQPAPAQAAVTTRQITVPSAPMGWASWNSFAAKIDYSVIKKQVDAFVAAGLPAAGYTYINIDEGWWQGTRDSAGNITVDTAEWPGGMSAITAYIHSKGLKAGIYTDAGKDGCGYYYPTGRPAAPGSGSEGHYDQDMLQFSTWGFDFVKVDWCGGDAEGLDAATTYKSISDAVGRAAATTGRPLTLSICNWGYQNPWNWAAGQAPLWRTSTDIIYYGNQPSMTSLLSNFDQTLHPTAQHTGYYNDPDMLMVGMDGFTAAQNRTHMNLWAISGAPLLAGNDLTTMTSETAGILKNPEVIAVDQDSRGLQGVKVAEDTTGLQAYGKVLSGTGNRAVVLLNRTSAAHDITVRWSDLGLTNASATVRD…	658	57-338	Bacteria	Streptomyces avermitilis (strain ATCC 31267 / DSM 46492 / JCM 5070 / NBRC 14893 / NCIMB 12804 / NRRL 8165 / MA-4680)	Evidence at protein level	IPR013785;IPR002241;IPR013780;IPR017853;IPR041233;IPR035992;IPR000772;
Q9KBQ5	HhAGAL	AGAL	MEVNRLSALTPPMGWNSWDCYGASVTEEEVLGNAEYMANHLKKYGWEYIVVDIQWYEPTANSSAYNPFAPLCMDEYGRLLPATNRFPSAKNGAGFKPLSDAIHDLGLKFGIHIMRGIPRQAVYENSPVLGSTKTAREIAHTNSICPWNTDMYGVDPTKEGAQSYYNSLFELYAQWGVDFVKVDDIAASRLYDTHLEEIKMIQRAIQACGRPMVLSLSPGPAPIKYAHHFKTNANMWRITDDFWDDWSLLYQMFERCEVWEKHIGTGHWPDCDMLPLGHIGIRSVDGPGGDRWTRFTKDEQLTMMNLWAICRSPLMFGGELRDNDEWTLSLLTNEGILSINQKSVLNRFVYREEDKVAWAANGRNGEAYVALFNLHDQQKTLQFRLDMVGIMETVQLFNV…	432	11-341	Bacteria	Halalkalibacterium halodurans (strain ATCC BAA-125 / DSM 18197 / FERM 7344 / JCM 9153 / C-125) (Bacillus halodurans)	Evidence at protein level	IPR013785;IPR002241;IPR013780;IPR017853;IPR041233;
B3PGJ1	CjAGAL	AGAL	MRKQLLLGLGLVSALLVSVQASAQKFEQLAKTPQMGWNSWNTFGCNVDEKMIRAMADAMVTSGMKAAGYEYINIDDCWHGERDKNGFIQADKKHFPSGMKALADYVHAKGLKLGIYSDAGNTTCAGRPGSRGHEYQDALTYASWGIDYVKYDWCDTQDINPKSAYATMRDAIHKAGRPMLFSICEWGDNQPWEWAQDVGHSWRTTGDIYPCWNCEHNHGSWSSFGVLPILDKQAGLRKYAGPGHWNDMDMMEVGNGMTEEEDRAHFSLWAFMASPLIAGNDLRNMSDTTRAILTHKETIAINQDKLGIQAMKWIDEGDLEIYIKPLEKGHYAVLFLNRADDAMDYRFDWSFHYMKDDISKHEIFFDKQAFNWRNIWNGETGSTKEVLNIKVPAHGVVVL…	404	33-304	Bacteria	Cellvibrio japonicus (strain Ueda107) (Pseudomonas fluorescens subsp. cellulosa)	Evidence at protein level	IPR013785;IPR002241;IPR000111;IPR013780;IPR017853;IPR041233;
Q5AX28	EnAGAL	AGAL	MRALVPMVVAATALASPAPALKPRLDDGLARTPQMGWNTYNQYNCFPNESIVHENAQALVDTGLADLGYRYVTIDCGWGVEDRLPNGTITWNPELFPQGFPAMGQYLHDLGLLFGVYGDSGILLCGSPPNITGSLYYEDIDARTFAEWGADSLKYDNCYSDAATNYPNVNYAPSTSPHPRFANMSRYIQAQDRDILFQVCEWGIDFPALWAPEIGHSWRIGNDIIPHWRSIFRTLNQAVPQTDFAGPGQWPDLDMLLVGLDGVLTVPEEQTHFSLWSILKSPLTIGAAIPGMRAESLEILSNADVIAFNQDALGVSAALRRRWSDEGYEVWSGPLEGGRTIAAVINWRDEDREITLDLPDIGLQYAETLQNVWADETVNGVKTSYSSVVEAHGVMLVQL…	659	39-311	Bacteria	Emericella nidulans (strain FGSC A4 / ATCC 38163 / CBS 112.46 / NRRL 194 / M139) (Aspergillus nidulans)	Evidence at protein level	IPR013785;IPR002241;IPR013780;IPR017853;IPR041233;
P06280	HsAGAL	AGAL	MQLRNPELHLGCALALRFLALVSWDIPGARALDNGLARTPTMGWLHWERFMCNLDCQEEPDSCISEKLFMEMAELMVSEGWKDAGYEYLCIDDCWMAPQRDSEGRLQADPQRFPHGIRQLANYVHSKGLKLGIYADVGNKTCAGFPGSFGYYDIDAQTFADWGVDLLKFDGCYCDSLENLADGYKHMSLALNRTGRSIVYSCEWPLYMWPFQKPNYTEIRQYCNHWRNFADIDDSWKSIKSILDWTSFNQERIVDVAGPGGWNDPDMLVIGNFGLSWNQQVTQMALWAIMAAPLFMSNDLRHISPQAKALLQDKDVIAINQDPLGKQGYQLRQGDNFEVWERPLSGLAWAVAMINRQEIGGPRSYTIAVASLGKGVACNPACFITQLLPVKRKLGFYEW…	429	39-322	Metazoa	Homo sapiens (Human)	Evidence at protein level	IPR013785;IPR002241;IPR000111;IPR013780;IPR017853;IPR035373;
P17050	HsNAGA	NAGA	MLLKTVLLLGHVAQVLMLDNGLLQTPPMGWLAWERFRCNINCDEDPKNCISEQLFMEMADRMAQDGWRDMGYTYLNIDDCWIGGRDASGRLMPDPKRFPHGIPFLADYVHSLGLKLGIYADMGNFTCMGYPGTTLDKVVQDAQTFAEWKVDMLKLDGCFSTPEERAQGYPKMAAALNATGRPIAFSCSWPAYEGGLPPRVNYSLLADICNLWRNYDDIQDSWWSVLSILNWFVEHQDILQPVAGPGHWNDPDMLLIGNFGLSLEQSRAQMALWTVLAAPLLMSTDLRTISAQNMDILQNPLMIKINQDPLGIQGRRIHKEKSLIEVYMRPLSNKASALVFFSCRTDMPYRYHSSLGQLNFTGSVIYEAQDVYSGDIISGLRDETNFTVIINPSGVVMWY…	411	35-308	Metazoa	Homo sapiens (Human)	Evidence at protein level	IPR013785;IPR002241;IPR000111;IPR013780;IPR017853;IPR035373;
Q58DH9	BtNAGA	NAGA	MLLKTVLLLALASQVLVLENGLLRKPPMGWLAWERFRCNIDCSEDPKNCISEQLFMEMADRLAQDGWRDLGYVYLNIDDCWIGGRDAKGNLVPDRKRFPHGIAFLADYAHSLGLKLGIYEDLGNFTCMGYPGTTLDKVVQDAQTFAEWKVDMLKLDGCYSTPQERAEGYPKMAAALNATGRPIAFSCSWPAYEGGLPPKVNYTLLADICNLWRNFDDIQDSWRSVLSVLDWFVTHQDVLQPIAGPGHWNDPDMLLIGNFGLSFEQAQAQMALWTVLAAPLFMSTDLRTISAQNMDILQNPLMIKINQDPLGIQGRRILKEKSHIEVYLRPLASEASAIVFFSRRMDMPYHYHSSLARLNFSSSVVYEAQDVYTGDIISGLQDKTNFTVIINPSGVVMWY…	411	26-308	Metazoa	Bos taurus (Bovine)	Evidence at transcript level	IPR013785;IPR002241;IPR000111;IPR013780;IPR017853;IPR035373;
P51569	MmAGAL	AGAL	MKLLSRDTRLVCELALCPLALVFWSILGVRALDNGLARTPTMGWLHWERFMCNLDCQEEPDACISEQLFMQMAELMVSDGWRDAGYDYLCIDDCWMAPERDSKGRLQADPQRFPSGIKHLANYVHSKGLKLGIYADVGNKTCAGFPGSFGSYDIDAQTFADWGVDLLKFDGCHCDSVVSLENGYKYMALALNRTGRSIVYSCEWPLYLRPFHKPNYTDIQYYCNHWRNFDDVYDSWESIKNILSWTVVYQKEIVEVAGPGSWNDPDMLVIGNFGLSWDQQVTQMALWAIMAAPLLMSNDLRQISSQAKALLQNKDVIAINQDPLGKQGYCFRKENHIEVWERPLSNLAWAVAVRNLQEIGGPCPYTIQISSLGRGLACNPGCIITQLLPEKVHLGFYEW…	419	39-322	Metazoa	Mus musculus (Mouse)	Evidence at protein level	IPR013785;IPR002241;IPR000111;IPR013780;IPR017853;IPR035373;
Q21801	CeAGAL	AGAL	MRLLLPLLFCVGAFCLDNGLGRTPPMGWMSWTAFYCEIDCVKHPTGCINEQLYKDMADQLVSGGYDKVGYKSVHIDDCWSEMERDSHGILVANKTRFPSGMKALAKYMHDRGLKFGIYEDYGTKTCGGYPGSYKHEKVDAQTFAAWDVDYLKLDGCNIDQAMMPIGYPLFEKELNETGRPIMYSCSWPAYLIDHPELVNYNLIGKYCNTWRNFDDINSSWKSIISIISYYDKMQDKHIPTHGPGKWHDPDMLVIGNKGITLDMSISQFTVWCIWSAPLIMSNDLRIIGDSFKDVLKNKEAIKINQDPLGIMGRLIKNSTDIGVYVKQITPSKGDKKSFAFAYLNRNEKEGYKRIEIQLASIGLTDPAGYYVHDIWSHVDLGLLRSGDSIVVSIAPAGSV…	451	23-306	Metazoa	Caenorhabditis elegans	Evidence at protein level	IPR013785;IPR002241;IPR000111;IPR013780;IPR017853;IPR041233;
Q2F5Z9	BmAGAL	AGAL	MIRLILVFLTISHSYALNNGLAMTPPMGWLTWERLRCITDCEKYPNECISESLIKRTADLMVSEGYLDAGYEYLGIDDCWLEKTRDDKGRLVPDRKRFPNGMKAIADYIHSKGLKFGMYEDYGNLTCAGYPGVLGNEKIDINTFVEWEIDYLKLDGCYIDPIQMDKGYPDFGKLLNATGRSILYSCSWPAYQEEKKILPNYASIAEHCNLGRNYDDIEDSWASLTKIMAWFGDNQDRLAQHAGPGHWNDPDMLLIGNFGLSVDQAKVQMAVWAILAAPLLISTDLATIRPEFKQILLNRDIIAVNQDKLGKQGLRVGKKMGSGSRSKLEIWKRELYDGSFAMAFVSYRDDGIPYAAKFTYYDMQLPQSEFEVQDLYKEEEIRSWDGTSDFEVRINPSGV…	428	25-307	Metazoa	Bombyx mori (Silk moth)	Evidence at transcript level	IPR013785;IPR002241;IPR000111;IPR013780;IPR017853;IPR035373;
Q3KQ87	XlAGAL	AGAL	MTFAWLSVLLGSVVWLPGARSLQNGLALTPPMGWLHWERFLCETNCERNPKNCISERLFMDMADQMVSEGWLDAGYRYLCIDDCWLDRERDENNRLQADPVRFPGGIKKLADYVHSRGLLLGIYQDVGTKTCEGFPGSQGYYDLDAQTFAEWEVDLLKFDGCNYGTLDQLEDGYRQMSVALNRTGRKIVFSCEWPLYERGIKKINYTEVAEYCNSWRNFGDISDSWGSVKAVMTLSSAVQEELVPVAGPGSWNDPDMLVIGNFGLSWNQQVTQMALWAIMAAPLMMSNDLRDISAESKALLQDKHVISINQDPLGAQGYRVFKADNFEVWEKPLIKGSLAVSVTNFYEIGSPRNFLLSLSLLWKKRVCRNSCFITRLLPSYHKYGHLNDNSLLSLWINP…	408	30-312	Metazoa	Xenopus laevis (African clawed frog)	Evidence at transcript level	IPR013785;IPR002241;IPR000111;IPR013780;IPR017853;IPR035373;
P28351	AnAGAL	AGAL	MIQGLESIMNQGTKRILLAATLAATPWQVYGSIEQPSLLPTPPMGFNNWARFMCDLNETLFTETADTMAANGLRDAGYNRINLDDCWMAYQRSDNGSLQWNTTKFPHGLPWLAKYVKAKGFHFGIYEDSGNMTCGGYPGSYNHEEQDANTFASWGIDYLKLDGCNVYATQGRTLEEEYKQRYGHWHQVLSKMQHPLIFSESAPAYFAGTDNNTDWYTVMDWVPIYGELARHSTDILVYSGAGSAWDSIMNNYNYNTLLARYQRPGYFNDPDFLIPDHPGLTADEKRSHFALWASFSAPLIISAYIPALSKDEIAFLTNEALIAVNQDPLAQQATLASRDDTLDILTRSLANGDRLLTVLNKGNTTVTRDIPVQWLGLTETDCTYTAEDLWDGKTQKISD…	545	41-327	Fungi	Aspergillus niger	Evidence at protein level	IPR013785;IPR002241;IPR000111;IPR013780;IPR017853;IPR041233;IPR035992;IPR000772;
P04824	ScAGAL1	AGAL	MFAFYFLTACISLKGVFGVSPSYNGLGLTPQMGWDNWNTFACDVSEQLLLDTADRISDLGLKDMGYKYIILDDCWSSGRDSDGFLVADEQKFPNGMGHVADHLHNNSFLFGMYSSAGEYTCAGYPGSLGREEEDAQFFANNRVDYLKYDNCYNKGQFGTPEISYHRYKAMSDALNKTGRPIFYSLCNWGQDLTFYWGSGIANSWRMSGDVTAEFTRPDSRCPCDGDEYDCKYAGFHCSIMNILNKAAPMGQNAGVGGWNDLDNLEVGVGNLTDDEEKAHFSMWAMVKSPLIIGANVNNLKASSYSIYSQASVIAINQDSNGIPATRVWRYYVSDTDEYGQGEIQMWSGPLDNGDQVVALLNGGSVSRPMNTTLEEIFFDSNLGSKKLTSTWDIYDLWAN…	471	29-318	Fungi	Saccharomyces cerevisiae (Baker's yeast)	Evidence at protein level	IPR013785;IPR002241;IPR000111;IPR013780;IPR006215;IPR017853;IPR041233;
Q92456	HjAGAL	AGAL	MTPHSIDRAARPSVWSGLALLLSTAHAIVMPDGVTGKVPSLGWNSWNAYHCDIDESKFLSAAEVIVSSGLLDAGYNYVNIDDCWSMKDGRVDGHIAVNTTRFPDGIDGLAKKVHDLGLKLGIYSTAGTATCAGYPASLGYEDVDAADFADWGVDYLKYDNCNVPSDWQDEYVACAPDAVQTGPNGTCSTALEPNLAPPGYDWSTSKSAERFNAMRNALAKQSREIVLSLCIWGVADVFSWGNETGISWRMSGDISPEWGSVTHIINMNSFKMNSVGFWGHNDADILEVGNGNLTAAETRTHFALWAAMKSPLLIGTDLAQLSQENIELLKNKHLLAFNQDSVYGQPATPYKWGVNPDWTFNYTNPAEYWAGPSSKGHLVLMMNTLDHTVRKEAKWSEIP…	444	39-340	Fungi	Hypocrea jecorina (Trichoderma reesei)	Evidence at protein level	IPR013785;IPR002241;IPR000111;IPR013780;IPR017853;IPR041233;
O94221	PsAGAL	AGAL	MLTSLSLTALALLPSANALVRKDGVGRLPALGWNSWNAFGCDVDSTKIMTAANEMVHLGLKDLGYEYVNIDDCWSVKNTRNSTTQRIIPDTQKFPDGISGVADQVHQLGLKIGIYSSAGETTCAGYPASLGYEKVDAEAFAEWGIDYLKYDNCGVPSNWTDQYSSCVPDGSNEPANGTCPGLSNPAPAGYDWTKSNTFTRYTMMRDALLGQTRTILYSLCDWGQADVNTWGNETGNSWRMSGDISANWARIAQIANENTFRMNYVGFWGHPDPDMLEVGNGDLTAAENRAHFALWAIMKSPLIIGTALDGISDANLAVLKNKYLIEFNQDPIIGRSAHPYKWGYNPDWTFDPAHPAEYWSGPSSTLKGTLVLMLNSENSTSTRTAVWKEIPELKGHNAY…	435	29-330	Fungi	Penicillium simplicissimum	Evidence at transcript level	IPR013785;IPR002241;IPR000111;IPR013780;IPR017853;IPR041233;
E2S091	FoAGAL	AGAL	MFFNTQSLGVVALAGLATAVPSRNHLQTREVGKLPALGWNGWNQGQCNAASEKVALATAKTFINLGLKDAGYQYVNIDDCWSTKQRDSKGNLVPDPAKWPRGIKPVADEIHAMGLKFGLYGDGGAKTCAGYPGSQGHEQQDANLLASWGVDYWKYDNCYTPCNTGNGADIQTCPNNQAPSSRPRYEKMRDLLRATGREILYSLCNWGYDEVWTWGAQVGHMWRMSQDNWGKWADVVRIANQAAPILKYTVPGHYNDLDMMILANGALTPAEERTHFAIWCITKSPIILGTDMTKLNSDEVKLITNKGLLAVNQDSLSKPAVPFTPPNTPAKGSSEIYPYWSGPISTGTVVAIVASKGNLNTQLNLKDVPGLKDMEYSWTELLTGAKGKGKTVSANLQTH…	409	35-314	Fungi	Fusarium oxysporum (Fusarium vascular wilt)	Evidence at transcript level	IPR013785;IPR002241;IPR000111;IPR013780;IPR017853;IPR041233;
O13295	TpAGAL	AGAL	MLSSVTVAALLLTLKCADALILPDDVGRLPALGWNSWNAYGCNVNETKIVTAATKLNTTGLQALGYQYVNIDDCWSVKSGRDNVTNRIIPNPDTFPNGINGTAQQVHDLGLKIGIYSSAGYETCAGYPASLGYETIDAQTFAEWGIDYLKYDNCNYPSEWDDEYNACIPDSDYPGVNPNGTCPGLTNPAPAGYDWSTSNTTKRFNIMRDALVAVQDQRVILYSLCEWGYADVPSWGNGTGNSWRVTGDINATWDRITAIANMNAHELSSVDFWGHNDPDMLEVGNGDLTIEENRAHFALWAIMKSPLIIGTDLSTLPDTHLSILKNADLIAFNQDPVIGKPALPYKQGYNNGTYNPNYPPEYWSGATSYGWNLVLLFNSEDVAASRSAVWSEIPQLGKH…	439	30-335	Fungi	Talaromyces purpureogenus (Soft rot fungus) (Penicillium purpureogenum)	Evidence at transcript level	IPR013785;IPR002241;IPR000111;IPR013780;IPR017853;IPR041233;
The taxonomy is indicated with colors: Viridiplantae (green), Bacteria (orange), Metazoa (pink) and Fungi (purple). The putative GH27 activity is indicated with a symbol: AGAL (square), NAGA (star), IMDase (triangle) and APSE (square).

## Sheet: Supplementary File S3.2
Supplementary File S3.2 - Overview of the genbank accessions of GH27 sequences from Poales species used in the phylogeny analyses
genbank accession	full amino acid sequence	GH27 domain coordinates	taxonomy id	Organism	Genus	Family	Order	CUPP group
AAG13536.1	MAAAAAVLLAVACAAAAMIAGGECGRVVHVGEEHRRSMLANGLATAPPMGWNSWNHFACDGNGEDVIRETADALVSTGLAAAGYKYVNIDDCWAEPQRDSKGNLVANKKTFPHGIKALADYVHSKGLKLGIYSDAGFKTCAKVQPGSLGHEEQDAKTFASWGVDYLKYDNCNNGDLKPLERYPEMSKALMMAGRPIYFSLCEWGDMHPAKWGAAYGNSWRTTNDIADTWESMVSRADENEVWADYARPGGWNDPDMLEVGNGGMTNDEYIVHFSLWAISKAPLIIGCDVRHMSQETYDILANKEVIAVNQDALGIQGKKVRMEGSSEVWAAPLSGYRTAVLLLNRHAAEAAAITAHWDDVGLPAGTAVEARDLWRHATVAGAGGELTEKITLDVAPHSC…	47-311	39947	Oryza sativa	Oryza	Poaceae	Poales	GH27:6.1
ACF78685.1	MGWNSWNHFQCDINEAVVRSTADALVAIGLAKAGYTYVNLDDCWADSERTKEGYMVANPKTFPSGIKALADYVHSKGLKLGIYSSAGTRTCSNRMPGSLGYEERDAKMFASWGVDYLKYDNCYRDGTPETVRFGRMSRALVNSGRPIFYSLCEWGFMEVPKWGGMYGNSWRTTGDINDTWSGMLDNIDLNDAYARYAKPGGWNDPDMLEVGNGGMAYNEYVVHFSLWAIAKAPLVIGCDVTRVSNETLGILSNAEVIAISQDRLGVQGQKVSKYGNDLEVWAGQLSGHRKAVLLLNRGATRSASITAAWPDVGIRRGVAVEARDVWKHETLPGWFTGSLTAVVGPHSCKLFVLTPVPS	1-262	4577	Zea mays	Zea	Poaceae	Poales	GH27:6.1
ACF78913.1	MAGGRGSSAARLALLLVVVVAAVAGGAVAGGKVVHVEEAHRRSMLANGLGSAPPMGWNSWNHFQCDGNGEVVIRETADALVSTGLAALGYRYVNIDDCWAEPQRDAKGNLVANTKTFPHGIKALADYVHGKGLKLGIYSDAGFQTCAKAQPGSLGHEELDAKTFAAWGVDYLKYDNCNNGDLKPLERYPEMSRALMKVGRPIYFSLCEWGDMHPATWGATYGNSWRTTNDIADTWDSMIATADQNEVWSEYARPGGWNDPDMLEVGNGGMTNSEYVVHFSLWAISKAPLIIGCDVRHMSRETYAILANKEVIAVNQDPLGVQGKKVRMEGSSEIWAAPLSEYRTAVLLLNRHAKDEATIAAHWDDIGLPAGTPVEARDLWLHETLDATFTDKMSFDVAP…	44-318	4577	Zea mays	Zea	Poaceae	Poales	GH27:6.1
ACF78970.1	MEAAGRLPLLIVSSLLLLLSPERPAEAAPRRIQPLATAALSRLYDTSNYGRLQLNNGLALTPQMGWNSWNFFACNINETVIRETADALVSTGLAALGYNFVNIDDCWSYVKRGKQDQLLPDPKTFPSGIKALADYVHGKGLKLGIYSDAGKFTCQVRPGSLGHENDDAAIFASWGIDYLKYDNCYNLGIKPQKRYPPMRDALNSTGRQIFYSLCEWGQYDPALWAGKVGNSWRTTDDITDTWKSMTDIADKNNKWASYAGPGGWNDPDMLEVGNGGMTLAEYRSHFSIWALMKAPLLIGCDVRNMTSETMEILSNKEVIQVNQDPLGVQGRKILGQGKYGCREVWAGPLSGNRLVVALWNRCSDTANVTMKLPAVGLDGYAAYSVRDLWKHETISENVV…	62-324	4577	Zea mays	Zea	Poaceae	Poales	GH27:6.1
ACF80887.1	MARAPSSWTPSLAMVLLVVAAAAVAVSSEAARVPAAVGNWTGEELRGAAARRGGRRSRRRAFENGLGRTPQMGWNSWNHFGCGINENLIKQTADALVNTGLAKLGYEYVNIDDCWAESDRDYQGSFVANRQTFPSGIKALADYVHAKGLKLGIYSDAGTRTCSQKMPGSLDHEEQDVKTFSSWGIDYLKYDNCNDAGRSVMERYTKMSNAMKTYGKGIFFSLCEWGRQNPATWAGGMGNSWRTTDDIADNWGSMTSRADQNDRWASYAGPGGWNDPDMLEVGNGGMSEAEYRSHFSIWALAKAPLLIGCDVRAMSQQTMGILSNSEVIAVNQDSQGAQGKKVQSSNGLEVWAGPLSNNRKAVVLWNRQGYQATITAQWSSIGLASSTAVTARDLWAHSS…	70-333	4577	Zea mays	Zea	Poaceae	Poales	GH27:6.1
ACF88364.1	MARAPSSWTPSLAMVLLVVAAAAVVASSEAARVPAAVGNWTGEELRGAAARRGGRRSRRRAFENGLGRTPQMGWNSWNHFGCGINENLIKQTADALVNTGLAKLGYEYVNIDDCWAESDRDHQGSFVANRQTFPSGIKALADYVHAKGLKLGIYSDAGTRTCSQKMPGSLDHEEQDVKTFSSWGIDYLKYDNCNDAGRSVMERYTKMSNAMKTYGKGIFFSLCEWGRQNPATWAGGMGNSWRTTDDIADNWGSMTSRADQNDRWASYAGPGGWNDPDMLEVGNGGMSEAEYRSHFSIWALAKAPLLIGCDVRAMSQQTMGILSNSEVIAVNQDSQGAQGKKVQSSNGLEVWAGPLSNNRKAVVLWNRQGYQATITAQWSSIGLASSTAVTARDLWAHSS…	70-333	4577	Zea mays	Zea	Poaceae	Poales	GH27:6.1
ACG27087.1	MAGGRGSSAARLALLLLVVVTAAGAVAGGKVVHVEEAHRRSMLANGLGSAPPMGWNSWNHFQCDGNGEVVIRETADALVSTGLAALGYRYVNIDDCWAGPQRDAKGNLVANTKTFPHGIKALADYVHGKGLKLGIYSDAGFQTCAKAQPGSLGHEELDAKTFAAWGVDYLKYDNCNNGDLKPLERYPEMSRALMKVGRPIYFSLCEWGDMHPATWGATYGNSWRTTNDIADTWDSMIATADQNEVWSEYARPGGWNDPDMLEVGNGGMTNSEYVVHFSLWAISKAPLIIGCDVRHMSRETYAILANKEVIAVNQDPLGVQGKKVRMEGSSEIWAAPLSEYRTAVLLLNRHAKDEATITAHWDDIGLPAGTPVEARDLWLHETLDATFTDKMSFDVAPHS…	42-316	4577	Zea mays	Zea	Poaceae	Poales	GH27:6.1
ACG34083.1	MLLIQLGAKYSTLCVNGGQYDPALWAGKVGNSWRTTDDITDTWKSMTDIADKNNKWASYAGPGGWNDPDMLEVGNGGMTLAEYRSHFSIWALMKAPLLIGCDVRNMTSETMEILSNKEVIQVNQDPLGVQGRKILXQGKYGCREVWAGPLSGNRLVVALWNRCSDTANVTMKLPAVGLDGYAAYSVRDLWKHETISENVVGTFGAQVDVHDTNMYIFSPATIVASV	14-125	4577	Zea mays	Zea	Poaceae	Poales	GH27:23.1
ACG38718.1	MEPEIQSLCPSTTAVLLLLAACLAAAVAALDAADYARPPLPAGGGGRRVLFANGLGLTPQMGWNSWNHFQCDINEAVVRSTADALVATGLAKAGYTYVNLDDCWADSERTKEVARVLLRDLVGYMVANPKTFPSGIKALADYVHSKGLKLGIYSSAGTRTCSNRMPGSLGYEERDAKMFASWGVDYLKYDNCYRDGTPETVRFGRMSRALVNSGRPIFYSLCEWGFMEVPKWGGMYGNSWRTTGDINDTWSGMLDNIDLNDAYARYAKPGGWNDPDMLEVGNGGMAYNEYVVHFSLWAIAKAPLVIGCDVTRVSNETLGILSNAEVIAISQDRLGVQGQKVSKYGNDLEVWAGQLSGHRKAVLLLNRGATRSASITAAWPDVGIRRGVAVQARDVWKHE…	59-332	4577	Zea mays	Zea	Poaceae	Poales	GH27:6.1
ACG46467.1	MGWNSWNHFGCGINENLIKQTADALVNTGLAKLGYEYVNIDDCWAESDRDYQGSFVANRQTFPSGIKALADYVHAKGLKLGIYSDAGTRTCSQKMPGSLDHEEQDVKTFSSWGIDYLKYDNCNDAGRSVMERYTKMSNAMKTYGKGIFFSLCEWGRQNPATWAGGMGNSWRTTDDIADNWGSMTSRADQNDRWASYAGPGGWNDPDMLEVGNGGMSEAEYRSHFSIWALAKAPLLIGCDVRAMSQQTMGILSNSEVIAVNQDSQGAQGKKVQSSNGLEVWAGPLSNNRKAVVLWNRQGYQATITAQWSSIGLASSTAVTARDLWAHSSFSAQGQLSASVPPHDCKMYVLTPN	1-262	4577	Zea mays	Zea	Poaceae	Poales	GH27:6.1
ACJ06601.1	THKTCAWMPHGFMSVNTNIGAGRAFLRSLYRQYADWGVDFVKVDCIFGTDYSPEEVITISQLLQELDRPIVLSISPGTEVTVPLAENISEHVNMYRITGDDWDNWKDVSSHFTVSSAFAAANKIGATGLRGKSWXDLDMLPFGWLTDPGVNQGPHRPCNLTFDEQKAQMTLWSMAKSPLIYGGDLRHLDNSTFSIMTNPTLLKINYYSKNNMEFHYVYGETTSNTRHSGHLSPRYTVNPTKHDGMVVGLTSCTNDQANGWFVFPQDGKSDHICRIYETENGKNVSFCLGKTKPLLASDDDINEKEEDQTKFHLAVADINDSCLDASASRRRTASEVKLLMFSRCKWHARQMWELNDKGNLVSSYSRLCATVESSKEA	11-206	4572	Triticum urartu	Triticum	Poaceae	Poales	GH27:14.1
ACJ06602.1	THKTCAWMPHGFMSVNTDIGAGRAFLRSLYRQYADWGVDFVKVDCIFGTDYSPEEVITISQLLQELDRPIVLSISPGTEVTVPLAENISEHVNMYRITGDDWDNWKDVSSHFTVSSAFAAANKIGATGLRGKSWPDLDMLPFGWLTDPGVNQGPHRPCNLTFDEQKAQMTLWSMAKSPLIYGGDLRHLDNSTFSIMTNPTLLKINYYSKNNMEFHYVYGETTSNTRHSGHLSPRYTVNPTKHDGMVVGLTSCTNDQANGWFVFPQDGKSDHICRIYETENGKNVSFCLGKTKPLLASDDDINEKEEDQTKFHLAVADINDSCLDASASRRRTASEVKLLMFSRCKWHARQ	11-206	4568	Triticum monococcum	Triticum	Poaceae	Poales	GH27:14.1
ACJ06603.1	THKTCAWMPHGFMSVNTDIGAGRAFLRSLYRQYADWGVDFVKVDCIFGTDYSPEEVITVSQLLRELDRPIVLSISPGTEVTVPLAENISEHVNMYRITGDDWDNWKDVSSHFTVSSAFSAANKIGATGLRGKSWPDLDMLPFGWLTDPGVNQGPHRPCNLTFDEQKAQMTLWSMAKSPLIYGGDLRHLDNSTFGIITNPTLLKINYYSKNNMEFHYVYGETSSNTRHSGHLSSRYPVNLTKHDGMVVGLTSCTNGQANGWFVFPQDGKSDHICRIYETENGKNASFCLGKTKPLLASDDDIMEKEEDQTKFHLAVADINDSCLDASASRRRTASEVKLPMFSRCKWHAKQMWELNDKGNLMSSYSRLCATVESSKEA	11-206	4573	Aegilops speltoides	Aegilops	Poaceae	Poales	GH27:14.1
ACJ06604.1	AHKTCAWMPHGFMSVNTDIGAGRAFLRSLYRQYADWGVDFVKVDCIFGTDYSPEEVITVSQLLQELDRPIVLSISPGTEVTVPLAENISEYVNMYRITGDDWDNWKDVSSHFTVSSAFAAANKIGATGLRGKSWPDLDMLPFGWLTDPGVNQGPHRPCNLTFDEQKAQMTLWSIAKSPLIYGGDLRHLDNSTFGIMTNPTLLKINYYSKNNMEFHYVYGEMTSNTRHSGHLSPRYPVNPTKHDGMVVGLTSCTNDQANGWFVFPQDGKSDHICRIYETENGKNVSFCLGKTKPLLASDDDIMEKEEDQTKFHLAVADINDSCLDASASRRRTASEVKLLMFSRCKWHAKQMWELNDKGNLVSSYSRLCATVESSKEA	11-206	4550	Secale cereale	Secale	Poaceae	Poales	GH27:14.1
ACN31209.1	MGARATSPPPWRRHCLCRALHFLVLLLWGTSEANKEQAMLPPRGWNSYDSFSWIVDENAYLQNAQIMTEKLLPHGYQYAVIDFLWYRKYVDGAYTDSYGFDNIDEWGRPFPDLQRFPSSRVDRGFSQIASKVHGMGLKFGIHLMKGISVQAVNADTPILDIKTGKPYLEDGRQWTARDIGLSHRTCAWMTHGFMSVNTNIGAGRAFLRSLYRQYADWGVDFVKVDCIFGTDYSPEEIITISELLQEIDRPIILSISPGTAVTPALAENISDHVNMYRITGDDWDNWKDVSSHFGVSSSFATAKKIGATGLRGRSWPDLDMLPFGWLTDPSVNQGPHRKCNLTLDEQKAQMALWSMTKSPLMYGGDLRNLDDSTLNIITNSGLLKINHYSRNNMEFHYVH…	41-386	4577	Zea mays	Zea	Poaceae	Poales	GH27:14.1
ACR34399.1	MNRKHRLLMITSNLSVLYLFCIVMNSFFFDMTLQMALWSMTKSPLMYGGDLRNLDDSTLNIITNSGLLKINHYSRNNMEFHYVHSERTSNGEHSGHFRSPYPVRVTKNDGIFVSLTACSDDAAKGWYMFPQDGKPDHICRNYEILNDKNVSFCLGKTKRFLASDVLTMDTKEHQSKFHISVTNTDDTCLDASAGRRQTASEIRLPMFSACRWHAKQMWELNANGNLVSSYSRLCATVESRDEGGIYYITFLF	27-72	4577	Zea mays	Zea	Poaceae	Poales
AQK73800.1	MDVDSRMATESGSDACDGSGSGSETPTVSPSPSAFRSSSWFYLRVGCDQSHEQVDPEALDRSFLMRVMAARSPNVRLQKAIDRKNQRFIVRILILTQLDAEMLALCAAEASESSTARVECPSERKKALTTPQSKVVRPRQELFHNVKHQTESLAAAARKGTVVKSLFMSTTPKKEPVQTPVADKSKGAVSEVCSKLRKLNLACREVPSRYISQPQPKNTKTAKKSEETTVAKSEKRGLESKTNAKKKILGRSVKRANAGPDGENRNGCSTAADENSLAETAGSHQERKVVLQELRIEVDASRRGNLDDNKENVSSALSEEALDNSSHYGSENILLENNENVPLKENVALKVAKLQKKVHQEQAGKLKKTTNPRVLWDGGQYDPALWASKVGNSWRTTDD…	376-475	4577	Zea mays	Zea	Poaceae	Poales	GH27:23.1
BAB12570.1	MARASSSSSPPSPRLLLLLLVAVAATLLPEAAALGNFTAESRGARWRSRRARRRAFENGLGRTPQMGWNSWNHFYCGINEQIIRETADALVNTGLAKLGYQYVNIDDCWAEYSRDSQGNFVPNRQTFPSGIKALADYVHAKGLKLGIYSDAGSQTCSNKMPGSLDHEEQDVKTFASWGVDYLKYDNCNDAGRSVMERYTRMSNAMKTYGKNIFFSLCEWGKENPATWAGRMGNSWRTTGDIADNWGSMTSRADENDQWAAYAGPGGWNDPDMLEVGNGGMSEAEYRSHFSIWALAKAPLLIGCDVRSMSQQTKNILSNSEVIAVNQDSLGVQGKKVQSDNGLEVWAGPLSNNRKAVVLWNRQSYQATITAHWSNIGLAGSVAVTARDLWAHSSFAAQGQ…	64-327	39947	Oryza sativa	Oryza	Poaceae	Poales	GH27:6.1
BAC79549.1	MEAPRLRLPFLLLVALVVSPPAVAAAASRMRIEPLPTAALRRLYDTSNYGKLQLNNGLALTPQMGWNSWNFFACNINETVIRDTADALVSTGLADLGYNYVNIDDCWSNVKRGKKDQLLPDPKTFPSGIKDLADYVHGKGLKLGIYSDAGIFTCQVRPGSLHHEKDDAAIFASWGVDYLKYDNCYNLGIKPKDRYPPMRDALNSTGRQIFYSLCEWGQDDPALWAGKVGNSWRTTDDIQDTWKSMTDIADKNNKWASYAGPGGWNDPDMLEVGNGGMTFAEYRAHFSIWALMKAPLLIGCDVRNMTKETMEILSNKEVIQVNQDPLGVQGRRILGQGKNGCQEVWAGPLSGNRLAVVLWNRCEESANIIVKLPSVGLDGSSPYSVRDLWKHETLSENVV…	62-324	39947	Oryza sativa	Oryza	Poaceae	Poales	GH27:6.1
BAC84411.1	MGSYALPRRSLVLFLLSAAAVASTAAWAAASSAAGGGDDAARRSLLDNGLGRTPQMGRIASVELIPSARSDRSLACVHVRSVFSFFRWNSWNHFGCNINENTIRSTAADPKKFPSGIKALADYVHSKGLKLGIYSSAGSRTCSKTMPGSLGYEDIDAKTFASWGVDYLKYDNCNSDGSSETVRFPKMSFALRKTGRPIFYSICEWGQRNVATWGGQYGNSWRTTGDINDSWASMLSNIDSNDASASYAKPGGWNDPDMLEVGNGGMTNDEYVVHISLWAIAKAPLIIGCDVRSISRETMEILSNPEVIAINQDPLGVQGKKVRKYDNEIEVWAGPLSQQRTAVLLLNRGATGSRQITAAWQDIGVGPGVAVEAKNVWLHATAPGRFTGSLTAEVAAHSC…	88-313	39947	Oryza sativa	Oryza	Poaceae	Poales	GH27:6.1
BAF21463.1	MGSYALPRRSLVLFLLSAAAVASTAAWAAASSAAGGGDDAARRSLLDNGLGRTPQMGWNSWNHFGCNINENTIRSTVGGYIAADPKKFPSGIKALADYVHSKGLKLGIYSSAGSRTCSKTMPGSLGYEDIDAKTFASWGVDYLKYDNCNSDGSSETVRFPKMSFALRKTGRPIFYSICEWGQRNVATWGGQYGNSWRTTGDINDSWASMLSNIDSNDASASYAKPGGWNDPDMLEVGNGGMTNDEYVVHISLWAIAKAPLIIGCDVRSISRETMEILSNPEVIAINQDPLGVQGKKVRKYDNEIEVWAGPLSQQRTAVLLLNRGATGSRQITAAWQDIGVGPGVAVEAKNVWLHATAPGRFTGSLTAEVAAHSCKLFVLTPVGRASEERS	54-288	39947	Oryza sativa	Oryza	Poaceae	Poales	GH27:6.1
BAG90573.1	MGRGAPSSHPPPWRRLLRYALLCALLPPWGTSEANEQLAEFPPRGWNSYDSFSWIVDENTYMQNAEILAEKLLPHGYEFAVIDYLWYRKYVHGAYTDSYGFDNIDEWGRPFPDLQRFPSSRIDKGFSQLANKVHGMGLKFGIHLMKGISLQAVNGNTPILDIKTGKPYVEDGRQWTARDIGLTHRTCAWMPHGFMSVNTDIGAGKAFLRSLYQQYADWGVDFVKVDCIFGTDYSPKEIITISELLAELDRPIILSISPGTEVTPALAKNISQHVNMYRITGDDWDNWKDVSSHFDVSSSFAAANKIGAIGLRGRSWPDLDMLPFGWLTNAGVNQGPHRQCELTSDEQRTQIALWSMAKSPLMYGGDLRHLDNDTLSIITNPTLLKINHYSINNMEFHHV…	42-387	39947	Oryza sativa	Oryza	Poaceae	Poales	GH27:14.1
BAK07302.1	MELGLGAPTSPPPWRRHLFFRALVIFLCLWVTSEANEQHAELPPRGWNSYDSFSWTVDEIAYLQNAKILAEKLLPHGYQYAVIDYLWYRRYVDGAYTDSYGFDNIDEWGRPFPDLQRFPSSKGDKGFSQIASKVHEMGLKFGIHLMKGISTQAVNANTPILDIETGKPYVENGRQWAARDIGLTHKTCAWMPHGFMSVNTDIGAGRAFLRSLYRQYADWGVDFVKVDCIFGTDYSPEEVITISQLLRELDRPIVLSISPGTEVTVPLAENISEHVNMYRITGDDWDNWKDVSSHFTVSSAFAAANKIGATGLRGKSWPDLDMLPFGWLTDPGVNQGPHRLCNLTFEEQKAQMTLWSMAKSPLMYGGDLRHLDNSTFSIITNPTLLKINHYSKNNMEFHY…	43-388	112509	Hordeum vulgare	Hordeum	Poaceae	Poales	GH27:14.1
BAK08274.1	MARAAAPLLPFFFLLLSSTSPAANGQKNRLGLTPQMGWNSWNHFGCKIDEATIQKIADAMVDTGLAKLGYEYINLDDCWAAYNRDSQGNLVANASTFPSGMRALADYMHKKGLKLGVYGDAGLRTCSKLMPGSLGYEDQDARTFAAWGIDYLKYDNCNNQNISPLTRYNRMSEALMNSGRDIFFSLCEWGVDEPATWAGSMANSWRTTEDIKNTWESMTDNIDKSNKWAPYAGPGGWNDPDMLEVGNGGMTTEEYRSHFSIWALVKAPLVLGCDISSMTPETKEILSNQKVIAVNQDKLGVQGLKVQQDEDLEVWAGRLSGDRVALVLWNSGPTEASITASWSNIGLSPSAVVDAHDLWTDEVTSSVQGNLKKTVASHACKMYVLTPK	34-297	112509	Hordeum vulgare	Hordeum	Poaceae	Poales	GH27:6.1
BAT01318.1	MGSYALPRRSLVLFLLSAAAVASTAAWAAASSAAGGGDDAARRSLLDNGLGRTPQMGWNSWNHFGCNINENTIRSTVDALISTGLTKAGYTYVNLDDCWADYQRTKEGYIAADPKKFPSGIKALADYVHSKGLKLGIYSSAGSRTCSKTMPGSLGYEDIDAKTFASWGVDYLKYDNCNSDGSSETVRFPKMSFALRKTGRPIFYSICEWGQRNVATWGGQYGNSWRTTGDINDSWASMLSNIDSNDASASYAKPGGWNDPDMLEVGNGGMTNDEYVVHISLWAIAKAPLIIGCDVRSISRETMEILSNPEVIAINQDPLGVQGKKVRKYDNEIEVWAGPLSQQRTAVLLLNRGATGSRQITAAWQDIGVGPGVAVEAKNVWLHATAPGRFTGSLTAEVA…	54-317	39947	Oryza sativa	Oryza	Poaceae	Poales	GH27:6.1
BAT11450.1	SSPPSPRLLLLLLVAVAATLLPEAAALGNFTAESRGARWRSRRARRRAFENGLGRTPQMGWNSWNHFYCGINEQIIRETADALVNTGLAKLGYQYVNIDDCWAEYSRDSQGNFVPNRQTFPSGIKALADYVHAKGLKLGIYSDAGSQTCSNKMPGSLDHEEQDVKTFASWGVDYLKYDNCNDAGRSVMERYTRMSNAMKTYGKNIFFSLCEWGKENPATWAGRMGNSWRTTGDIADNWGSMTSRADENDQWAAYAGPGGWNDPDMLEVGNGGMSEAEYRSHFSIWALAKAPLLIGCDVRSMSQQTKNILSNSEVIAVNQDSLGVQGKKVQSDNGLEVWAGPLSNNRKAVVLWNRQSYQATITAHWSNIGLAGSVAVTARDLWAHSSFAAQGQISASVAP…	57-320	39947	Oryza sativa	Oryza	Poaceae	Poales	GH27:6.1
BAT11451.1	RRARRRAFENGLGRTPQMGWNSWNHFYCGINEQIIRETADALVNTGLAKLGYQYVNIDDCWAEYSRDSQGNFVPNRQTFPSGIKALADYVHAKGLKLGIYSDAGSQTCSNKMPGSLDHEEQDVKTFASWGVDYLKYDNCNDAGRSVMERYTRMSNAMKTYGKNIFFSLCEWGKENPATWAGRMGNSWRTTGDIADNWGSMTSRADENDQWAAYAGPGGWNDPDMLEVGNGGMSEAEYRSHFSIWALAKAPLLIGCDVRSMSQQTKNILSNSEVIAVNQDSLGVQGKKVQSDNGLEVWAGPLSNNRKAVVLWNRQSYQATITAHWSNIGLAGSVAVTARDLWAHSSFAAQGQISASVAPHDCKMYVLTPN	16-279	39947	Oryza sativa	Oryza	Poaceae	Poales	GH27:6.1
CAA74160.1	SLCEWGNENPATWARGMGGNSWRTTGDIADNWGSMTSRADQNDRWASYAGPGGWNDPDMLEVGNGGMSEAEYRSHFSIWALAKAPLLIGCDVRSMTPQTKTIISNQEVIAVNQDRLGVQGKKVQSDGGLEVWAGLLSGNRKAVVLWNRQGYQATITAHWSNVGLPASASVTARDLWAHSSFSAQGQLSASVGPHDCKMYILTPK	1-114	112509	Hordeum vulgare	Hordeum	Poaceae	Poales	GH27:23.1
CAB3456686.1	MNTHIVKTCTTPFVMEAKAFLCTFFSLLLSTSAVPIRLGSSPEEVVERQILKNGIGRTPQMGWTSWSRFACNINEQTVRQVADAMVDTGLAKLGYEYINIGVSRDFLPYDCWAARGRDSQGNLVPNPSKFPSGMKALSDYVHGKGLKLGIYSDAGQEMPGSLGHEEQDAKTFASWGIDYLKYDNCNDQGLRPQPRFSSMSTALLNSGRNIFFSICEWGIDNPATWAGVGNSWRTAGDIKDEWGSMTSNADSNDVWASYAGPGGWNDPDMLEVGNGGMTTEEYRSHFSIWALAKLAQRDHLPAHHFVMEEKLLFRALLFLLLSTSSVVAIRPERSPPVAVARRTALENGLGRTPQMGWNSWNHFACNINEDIIRQIADAMVDSGLAKLGYDYINIDDCWA…	59-293	1010633	Digitaria exilis	Digitaria	Poaceae	Poales	GH27:6.1
CAB3477249.1	YAVIDFLWYRKYVDGAYTDSYGFDNIDEWGRPFPDLQMFPSSGVDRGFSQISSKVHRIGLKFGIHLMKGISVQAVNANTPILDIKTGKPYLEDGRQWTARDIGLTQRTCAWMPHGFMSVNTDTGAGRAFLRSLYRQYAGWGVDFVKVDCIFGTDYSPEEIITISELLQEIDRPIILSLSPGTEVTPALAENISNHVNMYRITGDDWDNWNDVSSHFSVASSFSAAKKIGATGLRGRSWPDLDMLPFGWLTDPSNELPLYKEIKIVFIPVLLCVNQGPHRKCNLTIDEQKTQMALWSMAKSPLMYGGDLRHLDDGTLNIITNPTLLKINHYSKNNMEVLALMWELNVNGNLVSSYSGLCATMESRAKQGTHYVALL	1-328	1010633	Digitaria exilis	Digitaria	Poaceae	Poales	GH27:14.1
CAB3494316.1	MMHRSQSSSLLKVFPYLLSDDCWAESDRDYQGNFVANRQTFPSGIKALADYVHAKGLKLGIYSDAGTRTCSMKMPGSLDHEEQDVKTFSSWGIDYLKYDNCNPAGRSITERYTKMSNAMKTYGKNIFSLCEWGRENPATWAGSMGNSWRTTDDISDNWARWASYAGPGGWNDPDMLQVGNGGMSEAEYRSHFSIWALAKAPLLIGCDVRSMSQQTKDILSNSEVIAVNQGKTSLASLLMIVWAGPLSNNRKAVVLWNRQGYQAIITAQWSNIGLSSSTAVTAPFVLLSSGPVVSFSGTSRLQDVCSDAEVIYNIYKIESVAWDAAIQSGFRKKVRKDPLGKELRSHLVIQDKSVKEKYAVI	20-229	1010633	Digitaria exilis	Digitaria	Poaceae	Poales	GH27:6.1
CAB3499281.1	MARRPSTTPSLLLLALLVAAAAAVTSSEAARVPGNWTEELRGAERRRGRHAHGYAWRQRRRAFENGLGRTPQMGWNSWNHFACGINEDLIKQTADALVSTGLAKLGYEYVNIDDCWAESDRDYQGNFVANRQTFPSGIKALADYVHAKGLKLGIYSDAGTRTCSMKMPGSLDHEEQDVKTFSSWGIDYLKYDNCNPAGRSITERYTKMSNAMKTYGKSIFFSLCEWGRENPATWAGSMGNSWRTTDDISDNWASMTSRADQNDRWASYAGPGGWNDPDMLEVGNGGMSEAEYRSHFSIWALAKAPLLIGCDVRSMSQQTKDILSNWEVIAVNQGKISLASLPMIVWFPIILMQRLSEQIVWAGPLSNNRKAVVLWNRQGYQATITAQWSNIGLSSSTAV…	71-333	1010633	Digitaria exilis	Digitaria	Poaceae	Poales	GH27:6.1
CAB5254281.1	MQHGFMSVDTDLGAGRAFLRSLYQQLAEWGVDFVKLDCVFGDDIDTKEIITVSELLEEIDRPVVFSLSPGTSVTPSLAKGISSYVNMYRITADDWDTWPDVTTHFNISRDFAAAKKIGAKGLRGRSWPDLDMLPLGWLTDPGVRQGPHRKCNLTLDEQRTQMTLWSMAKSPLMFGGDLRHIDRATFRLITNPTLLEINSYSDNNKEFPYVFSTENQRREIHSLQKMENQANSYTREETVLGLVSCNDEKAEGWFVASHDGNSDYMCWNRDVRRSDSLPYCVAKKKPLLSSYEDTTRIWQYQEKFQLVVNETADACFHASVNKKHTASEEQSTLVSDCWWHANQVWRLNDNGTLENSYSSLCATMRSKKGSFITTGIRSWIATGRRGEIYLSFFNLNPVS…	7-198	296719	Ananas comosus	Ananas	Bromeliaceae	Poales	GH27:14.1
CAB5273486.1	GRCTMMQLMVFAILFVGATKRAESRLDSSFDKRRRSLLANGLGLTPQMGWNSWNHFQCDLNETIIKETADALVSTGLAKLGYKYVNLDDCWGNYNRTPEGNLLGNETTFPSGIKALADYVHSKGLKLGIYSSAGFRTCSNRMPGSLGYEEKDAKTFASWGVDYLKYDNCYTDGSNVTKRFPAMSRALRKVDHPIFYSLCEWGWAEPALWGNMFGNSWRTTTDINDTWISIMWNIDENEKYAKYAKPGGWNDPDMLEIGNGGMTKDEYIVHFSLWAISKAPLIIGCDVRNMSKETYEILTNAEVIAINQDSIGVQARKVKKEGDLEVWAGPLCEERRVVLLLNRADKGSSPITAHWKDIGIPSGIVVEARDVWKHKTLKEKLTGKITATVAAHSCKLFVL…	46-309	296719	Ananas comosus	Ananas	Bromeliaceae	Poales	GH27:6.1
CAD1820060.1	MRPPLLLLVLSLTFFFLRNFSKSSEDWGLAKLPPRGWNSYDSFSWVVDEAAFLYNAEVVAQRLLPYGYEYVVVDFLWYRKNVDGAYVDSYGYDSIDEWGRPFPDPERWPSSKGGKGFAKAVNANTPILDVHTGRAYKEAGRHWRANEIGLKHRTCAWMQHGFMSVDTDLGAGRAFLRSLYQQLAEWGVDFVKLDCVFGDDIDTKEIITVSELLEEIDRPVVFSLSPGTSVTPSLAKGISSYVNMYRITADDWDTWPDVTTHFNISRDFAAAKKIGAKGLRGRSWPDLDMLPLGWLTDPGVRQGPHRKCNLTLDEQRTQMTLWSMAKSPLMFGGDLRHIDRATFRLITNPTLLEINSYSDNNKEFPYVFSTENQRREIHSLQKMENQANSYTREETVLGL…	33-355	296719	Ananas comosus	Ananas	Bromeliaceae	Poales	GH27:14.1
CAD1836246.1	MGERCIVWVKVMLGLVCAVGLWAGAESRRDLAESDGRRSLLANGLGVTPPMGWNSWNHFNCLINETVIKETADALVSTGLAKLGYRYVNIDDCWAEQDRDSEVCYLVPNRATFPSGIKALADYVHSKGLMLGIYSDAGYHTCSKLMPGSLGYEEKDADTFASWVRRKIRCIDYLKYDNCNNGDLKPMTRYPVMTRAIMNTGRPIFFSLCEW	49-211	296719	Ananas comosus	Ananas	Bromeliaceae	Poales
CAD1836247.1	MHPALWGAKLGNSWRTTNDISDSWDSMLSRADQNEVYAEYARPGGWNDPDMLEVGNGGMTRDEYIVHFSIWAISKAPLLIGCDVRDLSKETFDILGNTEVIAVNQDPLGVQAKKVRMEGDLEVWAGPLSGYRTAVVLLNRSSKESPITAHWDDIGIPPDTKVEVRDLWEHELLEEKFINKLYFTVGPRSCRMFVLMPLRTNAS	2-107	296719	Ananas comosus	Ananas	Bromeliaceae	Poales	GH27:23.1
CAD1836248.1	MRHRRRAALENGLGRTPQMGWNSWNHFYCNINEQVIRETADAMVNSGLAKLGYEYINIDDCWGEYNRDSQGNLVAKGSTFPSGIKALADYVHGKGLKLGIYSDAGSQTCSGKMPGSLGHEDQDAKTFASWGVDYLKYDNCNNPGTSPQERYNKMSSALQNCGRNIFFSLCEWGQNDPATWARGVGNSWRTTGDIADNWNSMTSRADENDRWASYAGPGGWNGGKWWMSTEEYRSHFSIWALTKAPLLIGCDLRSMSQDTKDILGNSEVIAVNQDKLGVQGKKVQSSGGLEVWAGPLSGGSVAVVLWNRSGSQASITANWSNIGLKSSTVVAARDLWAHTSMSSVQGQLTATVAAHACKIQPFPSTMSTPSAAFLLFPNPRIPSSPPPPNRHFLLRRRRL…	17-274	296719	Ananas comosus	Ananas	Bromeliaceae	Poales	GH27:6.1
CAD1841857.1	MASPLLDLLLFLLLRLSLSFSSSSMAMAARIAPIIEESSSSSSLGVHVFDTSNYGKLQLNNGLALTPQMGWNSWNFFGCNINETVIKETADALISTGLADLGYNFLNIDDCWSAVRRNWKGQLEPDPKTFPSGIKALADYVHEKGLKLGIYSDAGVFTCQVRPGSLFHEDDDAKLFASWGVDYLKYDNCYNLGIKPKERYPPMRDALNSTGRTIFYSLCEWGVDDPALWAGKVGNSWRTTDDINDTWVSMTTIADMNDKWASYAGPGGWNDPDMLEVGNGGMTYAEYRSHFSIWALMKAPLLIGCDVRNMTAETLEILSNKEVIAVNQDPLGVQGRKVLAEGNGGCGQVWSGPLSKGRMVITLWNRCSETVTISVTLDILGLDTATTYSARDLWKHETL…	67-329	296719	Ananas comosus	Ananas	Bromeliaceae	Poales	GH27:6.1
CAD1844324.1	MMQLMVFAILFVCATKRAESRLDSSFDKRRRSLLANGLGLTPQMGWNSWNHFQCDLNETIIKETADALVSTGLAKLGYKYVNLDDCWGNYNRTPEGNLLGNEITFPSGIKALADYVHSKGLKLGIYSSAGFRTCSNRMPGSLGYEEKDAKTFASWGVDYLKYDNCYTDGSNVTKRFPAMSRALRKVDHPIFYSLCEWGWAEPALWGNMFGNSWRTTTDINDTWISIMWNIDENEKYAKYAKPGGWNDPDMLEIGNGGMTKDEYIVHFSLWAISKAPLIIGCDVRNMSKETYEILTNAEVIAINQDSIGVQARKVKKEGDLEVWTGPLCEERRVVLLLNRADKVSSPITAHWKDIGIPSGTVVEARDVWKHKTLKEKLTGKIAATVAAHSCKLFVLKPIH	42-305	296719	Ananas comosus	Ananas	Bromeliaceae	Poales	GH27:6.1
CAD1844361.1	MMQLMVFAILFVGATKRAESRLDSSFDKRRRSLLANGLGLTPQMGCVAALLVLPDALVSTGLAKLGYKYVNLDDCWGNYNRTPEGNLLGNETTFPSGIKALADYVHSKGLKLGIYSSAGFRTCSNRMPGSLGYEEKDAKTFASWGVDYLKYDNCYTDGSNVTKRGWAEPALWGNMFGNSWRTTTDINDTWISIMWNIDENEKYAKYAKPGGWNDPDMLEIGNGGMTKDEYIVHFSLWAISKAPLIIGCDVRNMSKETYEILTNAEVIAINQDSIGVQARKVKKEGDLEVWAGPLCEERRVVLLLNRADKGSSPITAHWKDIGIPSGIVVEARDVWKHKTLKEKLTGKITATVAAHSCKLFVLKPIH	55-272	296719	Ananas comosus	Ananas	Bromeliaceae	Poales	GH27:6.1
CAD6205443.1	MAGGGGGSSPARLALLLLLAAAVVACGGKGVQVEEAHRRSMLANGLGSAPPMGWNSWNHFQCDGNGEVVIRETDDCWAEPQRDAKGNLVANTKTFPHGIKALTPTFHHHRLRLCNNCLCRFQTRAKVQPGSLGHEEQDVKTFAAWGVDYLMYDNCNNGDLRPLERYPEMSRALMKVGRPIYFSLCEWGDMHPAKWGAAYGNSWRTTNDIADTWDSMIATADQNEVWSEYARPGGWNDPDMLEVGNGGMSEAEYRSHFSIWAVAKAPLLIGCDVRSMSQQTKDILSNSEVIAVNQDSLGVQGKKVQSNNGLEVWAGPLSNNRKAVVLWNRQGYQATITAQWSSIGLASSTAVTARDLWAHSSFSAQDQLSASVAPHDCKMYVLTPN	50-295	422564	Miscanthus lutarioriparius	Miscanthus	Poaceae	Poales	GH27:6.1
CAD6220105.1	MTIPPFSKLTIRDDDWVKYNDSWPDELGVQGHKVQKNGDREVWAGPLSGGRVAVVLWNRGPTQASITASWSSIGLSTSAVVNAHDLWTVEVISSVQGELKATVETHACKMSRTCSNQMPGSLGYEEQDAKAFASWGVDYLKYDNCNDQGLSPQPRGVNDPATWASGVGNSWRTTGDIQDNWGSMTAIADANDKWASYARPGGWNDPDMLEVGNGGMSTEEYRSHFSIWALVKAPLLIGCDIRSMSNDTKEILSNHNVIAVNQDVLGVQGRKVLQDGDQQVSKQGRVAVVLWNRGSDEASITASWSSIGLNEPTVVDAHDLWTGEVTSSVQG	62-294	422564	Miscanthus lutarioriparius	Miscanthus	Poaceae	Poales	GH27:6.1
CAD6225531.1	MAEKVTFCAFLLVLLSTLAAAIRPSARSSTVARRAALENGLGRTPQMGWNSWNHFHRNINEEIIRQIADAMVDTGLAKLGYEYINIDDYWAAYDRDSQGVDYLKYDNCNNQGISPQPRYDAMSKALLNSGRNIFFSLCEWGVDDPATWAGGVGNSWRTTGDIKDTWASMTAIADKNDKWASYARPGGWNDPDMLEVGNGGMTTEEYRSHFSIWALMKAPLLIGCDIRSMSNKTKEILSNRNVIAVNQDGLGVQGHKVQQDGDQEVWAGPLTGGRFAVVLWNRGSAQASITASWWSIGLNASTVVDAHDLWTDKIISAVRGELEETVDSHACKMYVLTPK	45-248	422564	Miscanthus lutarioriparius	Miscanthus	Poaceae	Poales	GH27:6.1
EAZ03724.1	MGSYALPWRSLVFFLLAAAVASTAAWAAASSAAGGGDAARRSLLDNGLGRTPQMGWNSWNHFGCNINENTIRSTVDALISTGLAKAGYTYVNLGGGNMAADPKKFPSGIKALADYVHSKGLKLGIYSSAGSRTCSKTMPGSLGYEDIDAKTFASWGVDYLKYDNCNSDGSSETVRGQRNVATWGGQYGNSWRTTGDINDSWASMLSNIDSNDASASYAKPGGWNDPDMLEVGNGGMTNDEYVVHISLWAIAKAPLIIGCDVRSISRETMEILSNPEVIAINQDPLGVQGKKVRKYDNEIEVWAGPLSQQRTAVLLLNRGATGSRQITAAWQDIGVGPGVAVEAKNVWLHATAPGRFTGSLTAEVAAHSCKLFVLTPVGRASEERS	52-283	39946	Oryza sativa	Oryza	Poaceae	Poales	GH27:6.1
EAZ41098.1	MEAPRLRLPFLLLVALVVSPPAVAAAASRMRIEPLPTGRAAPPLRHLQLRQAAAQQRPRPHPADGMEQLEFLRLQHQRDDDCWSNVKRGKKDQLLPDPKTFPSGIKDLADYVHGKGLKLGIYSDAGIFTCQVRPGSLHHEKDDAAIFASWGVDYLKYDNCYNLGIKPKDRYPPMRDALNSTGRQIFYSLCEWGQDDPALWAGKVGNSWRTTDDIQDTWKSMTDIADKNNKWASYAGPGGWNDPDMLEVGNGGMTFAEYRAHFSIWALMKASTHWVHSVITRMAPIFQYVAFGLHDSNLFVLLLDQAPLLIGCDVRNMTKETMEILSNKEVIQVNQDPLGVQGRRILGQGKNGCQEVWAGPLSGNRLAVVLWNRCEESANIIVKLPSVGLDGSSPYSVRD…	80-336	39947	Oryza sativa	Oryza	Poaceae	Poales	GH27:6.1
GJN07548.1	MAPTSKDAPAVLIFLLLLTFYCLPMATDARTTPASGSGSARRVLIANGLGLTPQMGWNSWNHFLCNINETVVRATDDCWAAGQRDSQGYMVANPSTFPSGIKALADYVHGKSLKLGIYSSAGTQTCSNRMPGSLGHEDTDAKTFASWGVDYLKYDNCNPDDTNETVRFPRMSRALMNSGRPIFYSLCEWGYMDVAKWGGLYGNSWRTTGDINDTWTSNSMLYNIDTNDAFANPDMLEVGNGGMTYNEYVVHFSLWAIAKAPLIIGCDVTTIFKETLGILSNSEVIAVNQDRLGVQGKKVRKYDDEIEVWAGRLTRHRKAVLLLNRGAARSRQITATWRDVGIRRGLTVEARDVWKHETLPGKFAGSLTAVVEPHSCKLFVLTPV	53-290	191504	Eleusine coracana	Eleusine	Poaceae	Poales	GH27:6.1
GJN11392.1	MAPKNPIAVVVLLLLALSCLAVATDVTAGGKNGGGGRRVLVANGPGLTPQMGWNSWNHFQSDINETVVRATADALVTTGLAEAGYIYVNVDDCWADGKRDNQGHMVANPRTFPSGIKALADYVHSKGLKFGIYSSAGILTCSKKMPGSLGHEDTDAKTFASWGVDYLKYDNCNTLDINETLRGNMDVAKWGGLYGNSWRTTVDINDTWISMMDNIDKNDAFAQYAKPGGWNDPDMLEVGNGGMTYNEYVVHFSLWVIAKGPLIIGCDVTIISKETLGILSNSEAIAINQDRLGVQGKKVRKYDDEIEVWAGRLTRQRKAVLLLNRGAACSRLITATWLDLGIRLSVTVEARDVWKHETLPDKFTGSLTAMVEPHSCKLFILTPV	49-290	191504	Eleusine coracana	Eleusine	Poaceae	Poales	GH27:6.1
GJN13108.1	MGAYSPTPPSPWRHHLLCSALLLIFIWRTAEANEELAALPPRGWNSYDSFSWIVDENAYMQNAQIMAQKLLPHGYQYAVIDFLWYRKYVDGVYTNSYGYDNIDEWGRPFPDLQRFPSSKVDRGFSQIASKGKPYMEDGKQWTARDIGLTHRTCAWMQCGFMSVNTDIGAGKAFLRSLYRQYADWGVDFVKVDCIFGTDYSPKEIITISELLQELDRPIILSVSPGTEVTPALAENISEHVNMYRITGDDWDKWKDVSSHFDVSSSFAAAKKIGAIGLQGRSWPDLDMLPFGWLTDPGVNQGPHRKCNLTTDEQKTQMALWSMVKSPLMYGGDLRHLDESTLSIITNPTLLKINHYSQNNMEMWELNDKGNLVSSYSRLCATVESVQEQGTAGTRAWVAT…	40-353	191504	Eleusine coracana	Eleusine	Poaceae	Poales	GH27:14.1
GJN33425.1	MEVLRLRLVVAVLVLLASSAAAARAPPRIAPLPTAALRRLYDTSNYGKLQLNNGLALTPQMGWNSWNFFACNINETVIRETADALVSTGLATLGYNYVNIDDCWSYVTRGKKGQLLPDPKTFPSGIKALADYVHGKGLKLGIYSDAGVSTCQVRPGSLFHENDDAALFASWGVDYLKYDNCYNLGIKPEKRLQNSYALVMYPPMRDALNSTGRQIFYSLCEWGQDDPALWAGKVGNSWRTTDDIVDTWKSMTDIADKNNKWASYAGPGGWNDPDMLEVGNGGMTSAEYRSHFSIWALMKAPLLIGCDVRNMTSETLEILSNKEVIQVNQDPLGVQGRRILGEGKYGCCEFITMSNLQCNLLSQVWAGPLSENRLVVALWNRCSETANFTIKLPAVGLDG…	59-330	191504	Eleusine coracana	Eleusine	Poaceae	Poales	GH27:6.1
GJN40085.1	MAGTPVEYLSNPETGHLTVDFHTLRLAEAAVQTVQADHRVGPCGGHAAAWVAGPEAQGGGCLKGPVHAEQLGRPTCVGFGLGIGIGLHLCSGVGVGLGFRSSVGLGLLIGTQGTRHGGWGFGEVARYVGRTAVGEVRREAEGGREAEGVDYLKYDNCNNKGISPQSRYNTTSKALLNSGRNIFFSICDWGQDDPATCGNSWRTTVTSRTLGQDPDMLEVGNGGMATEEYRSHFSIWALVKAPLLIGCDISSMSDETKEILSNKNVIAVNQDELGVQGRKVQQDVDQEVWAGPLSGGRVALVLWNRGSSEASITASWDSIGFDSSIVVDAHDLWTDEIISSVQGELKETIESHACKMYVFTPK	147-271	191504	Eleusine coracana	Eleusine	Poaceae	Poales	GH27:23.1
KAF0907848.1	MDSSYAFQRRSPVVLLCVVLAAVGASTAWAATPAGGAARRSLVDNGLGRTPQMGWSSWNHFGCNINEMTIRSTVDALISTGLTKAGYTYVNLDDCWADNQRTKEGYMAADPKKFPSGIKALVDYVHSKGLKLGLYSSAGTRTCSNTMPGSLGYEDIDAKTFASWGVDYFKYDNCFRDGSSETVRFPRMSFALRKAGRRPIFYSICEWGMRKVATWGGQYGNSWRTAGDIKDTWASMLSNIDTNDAYARYAKPGGWNDPDMLEVGNGGMTNGEYVVHVSLWAIAKAPLIIGCDVRTVSKETLEILSNPEVIAINQDRLGIQGKKVRKYDNDEIEIWAGPLSQRRTAVLLLNRGATGSRRITAAWSDIGVGPGLAVEARDVWKHETVPGRFTGSLTAEVAP…	51-315	110450	Oryza meyeriana	Oryza	Poaceae	Poales	GH27:6.1
KAF3333174.1	MRAFLFLALVLLSNFFYRGCCKAGEEQTLARFPPRGWNSYDSFSWIIDEEAFLQNAEILAQKLLPYGYEYVVVDFLWYRKNVDGAYVDSYGYDSIDKWGRPIPDPDRWPSSRDGKGFAEVAKKVHGMGLKFGIHLMRGISTKAVDANAPILDVHTGGVYNEDGRNWTARDIGLTHRTCGWMQHGFMSVNTDLGAGKAFLRSLYHLYTEWGVDFVKLDCVFGDDYDPKEIITVSQLLEELDRPVILSISPGTHVTPSMSETIDKYVNMYRITSDDWDTWSDVASHFNISRDFASVKKIGAEGFRGRSWPDLDMLPLGWLTGPGIQQGPHRKCNLTLDEQKTQMTLWSMARSPLMFGGDLRNLDGTTLSLISNPILLEINSYSSNNAEFPHVYTTEKDLRK…	33-378	544730	Carex littledalei	Carex	Cyperaceae	Poales	GH27:14.1
KAF3335643.1	MVKKKQGLRFVIFFAYIAASWIRVESLRNGLGLTPQMGDLPNKGEKNGYLRGNESTFPSGIKALADYIHSKGLKFGIYSSAGTRTCSNRMPGSLGYERKDAKTFASWGVDYLKYDNCYTDGSPEKTRFPIMTQALRASGRNIFYSMCEWGNQEPAKWGSGVGNSWRTTGDINDQWSSMLRNIDINDAYANYAGPGGWNDPDMLEVGNGGMTYNEYVVHFSLWAISKAPLIIGCDVINLNKEAFDILTNREVIAINQDSLGVQAKKVKKNGDLEVWAGPLSQGKKVVLLLNRGSARYGLITFGWNDIGISPKTAVVLRDVWKMKCSLEHDVLAWENADLTIDMARFHSSATCIPVLYPWLCPHLYILTRCLFPI	46-257	544730	Carex littledalei	Carex	Cyperaceae	Poales	GH27:6.1
KAF8672398.1	MAGVASSRRRGSSPARLALLLLVTLAVAAVAEGMRVVHVEEAHRRSMLANGLGSAPPMGWNSWNHFQCDGNGEVVIRETGWRLQGNLVANTKTFPHGIKALADYIHSKGLKLGIYSDAGDTPSFHSALRSFNGFLCRFQTCAKVQPGSLGHEEQDAKTFASWGVDYLKYDNCNNGDLKPLESRVNVPADKLVARDRYPEMSKALMKAGRPIYFSLCEWGDMHPARWGAAYGNSWRTTNDIADTWDSMIATADQNEVWAEYARPGGWNDPDMLEVGNGGMTNNEYIVHFSLWAISKAPLIIGCDVRHMSQETYDILANKEVIAVNQALVLSLLTGSYLTIWGHAEPLGVQGKKVRMEGSSEIWAAPLSGYRTAVVLLNRHATDEATITAHWDDVGLPAGT…	56-325	1010633	Digitaria exilis	Digitaria	Poaceae	Poales	GH27:6.1
KAG2548217.1	MRERGRRLGGSPADRQATDVLWRRLARARASEAALRICRLLMATSAGGAQMGRLTVRAWIPSSQAIAKGEGEGDERWLWHGGHTGGTGMWWGWDDCWAEPKRDATGNLVANTKTFPHGIKALADYVHSKGLKLGIYSDAGFQTCAKAQSGSLGHEEQDAKTFAAWGVDYLKYDNCNNGDLKPLESSRRIYLTAKALMKAGRPIYFSLYEWGDIHPARWGAAYGNSWRTTNDIAGNWESMIATADQNEVWAEYARPGGWNDPDMLEVGNGAMTNSEYVVHFSLWAMSKAPLIIGCDVRHMSQETYGILANKEVIAVNQDPLGVQGKKVRMEGSNEIWAAPLSDYRTAVVLLNRHATDGATITAHWDDVGLPAGLAVEARDLWQHKTLDGAFTDRMAFDVA…	94-318	38727	Panicum virgatum	Panicum	Poaceae	Poales	GH27:6.1
KAG2589046.1	MGMGPSSPQPWQRHRFCCVLLVLLFVFLWGTCQANEELAALPPRGWNSYDSFSWTVDEIAYLQNAQILAEKLLPHGYQLLISSGTGSMLMGAYTDSYGFDNIDEWGRPFPDVQRFPSSRVDRGFSQIASKVHGMGLKFGIHLMKGISVQAVNANTPILDIKTGKPYIEDGRQWTARDIGLTDRTCAWMPHGFMSVNTDTGAGRAFLRSTYRQYADWGVDFVKVDCIFGTDYSPEEIITISELLQEIDRPIILSLSPGTEVTPALAENISDHVNMYRITGDDWDNWNDVSSHFSVSSSFAAAKKIGAGHWVARKIMARLRHASIWMAYRSNAGVNQGPHRKCNLTLDEQKTQIALWSMAKSPLMYGGDLRHLDDITLSIITNPILLKINHYSKNNMEFHY…	42-388	38727	Panicum virgatum	Panicum	Poaceae	Poales	GH27:14.1
KAG8080721.1	MSSSSGFQRRRRSPSPAALLGVVLAVAVAVGASTARDDGLGRTPQMGWSSWNHFGCGINEMVIRSTVDALVSTGLANAGYTYVNLDDCWADNQRTEQGLMSVNPKTFPSGIKALADYAHSKGLKLGLYSSAGTRTCSDKMPGSLGHEDIDAKTFASWDADYLKYDNCYRDDSNETVRFPKMSLALSNAGRPIFYSICEWGFMNVATWGGQYGNSWRTTGDINDTWASMLSNIDTNDAYAGYAKPGGWNDPDMLEVGNGGMSYREYVVHFSLWAIAKAPLIIGCDVSSISKETLSILTNSEVIAINQDPIGIQGKKVRKYDDEIEVWAGPLSQQRTAVLLLNRGAAGSRQVTAAWPDIVIGAGVAVEARDVWEDREHETLPGKFTGSLTAEVAPHSCKLF…	44-307	103762	Zizania palustris	Zizania	Poaceae	Poales	GH27:6.1
KAG8092087.1	MARASSSALLLLLFVVLTLLSAAAAEGNFTAEGRGARWRSRRARRRAFENGLARTPQMGWNSWNHFFCGINEEIIKETADALVNTGLAKLGYQYVNIDDCWAESDRDYQGNFVPNRQTFPSGIKALADYVHAKGLKLGIYSDAGSRTCSNKMPGSLDHEEQDVKTFASWGVDYLKYDNCNDAGRTIMERYTRMSNAMKTYGKSIFFSLCEWGKENPATWAGRMGNSWRTTDDIADNWGSMTSRADQMTNGPHMPDLVDGTMCCAQISDPDMLEVGNGGMSNAEYRSHFSIWALAKAPLLIGCDVRSMSQQTKDIISNWEVIAVNQDTLGVQGKKVQSDNGLEVWAGPLSNNRKVVVLWNRQSYQATITVHWSNLGLAASTAVTARDLWAHSSLAAQGQI…	56-326	103762	Zizania palustris	Zizania	Poaceae	Poales	GH27:6.1
KAI5008959.1	MGAPLCRLPLLLLLLLLLLSPQGTRWPSVATAAARRIAPLPTAALRRLYDTSNYGMLQLNNGLALAPQMGWNSWNFFACNITETLIRETADALVSTGLADLGYNYVNIDDCWSYVKRGNKDQLLPDPKTFPSGIKSLADYVHGKGLKLGIYSDAGVFTCQVRPGSLHHENDDAALFASWIFYSLCEWGQDDPALWAGKVGNSWRTTDDIQDTWKSMTDIADKNNKWASYAGPGGWNDPDMLEVGNGGMTFAEYRAHFSIWALMKAPLLIGCDVRNMTSQTIEILSNKEVIQVNQDPLESKEEEFWVKEKVDAVRCGLAPSLATALMVRLPILLEICGSMRLYRRTW	67-295	4513	Hordeum vulgare	Hordeum	Poaceae	Poales	GH27:6.1
OEL23694.1	MEAPPRLPLPVVSALLLLLLSPAAAAWVPPPRIQTLATAALRRLYDTSNYGKLQLSNGLALTPQMGWNSWNFFACNINETVIRETGSTTAASISSFLAVPFFFIKKNLISCLLLASSDDCWSYVKRGKKDQLLPDPNTFPSGIKALADYVHGKGLKLGIYSDAGNGKKPNNYQSKSFRKFTCQVRPGSLFHENDDAALFASWGIDYLKYDNCYNLGIKPKKRYPPMRDALNSTGRQIFYSLCECMTDIADKNNKWASYAGPGGWNDPDMLEVGNGGMTFAEYRSHFSIWALMKAPLLIGCDVRNMTSETLEILSNKEVIQVNQDPLGVQGRKILGQGKFGCREVWAGPLSGNRLAVALWNRCSETANITMKLPEVMNSVHLFTLKHTGSTEISPHGNLH…	63-324	888268	Dichanthelium oligosanthes	Dichanthelium	Poaceae	Poales	GH27:6.1
OEL25006.1	MAPESRCPVPRRRCPRSPTAVLLLLLAGFVFAADARPLLPTGGGGGARRGLLDNGLGLTPQMGWNSWNHFQCDINETLVRSTAYALVATGLAKAGYTYVNLDDCWADNQRTKEDVDYLKYDNCYPDGTPETLSRSIRGYMDVARWGGTCGNSWRTTGDINDTWSGDCNSMLDNIDLNDAYAHYAKPGGWNDPDMLEVGNGGMTYNEYVVHFSLWAIAKAPLIIGCDVTSISNETLGILSNAEVIAINQDRLGIQGKKVRKYDNDLELTRHRKAVLLLNRGATRSASVTAAWPDVGIRPGVAIVARDVWKHETLPGKFTDSLTAVVDPHLCKLFVLTPVPR	60-249	888268	Dichanthelium oligosanthes	Dichanthelium	Poaceae	Poales	GH27:6.1
OEL34989.1	MAGRGRRCSGSSPAGLATVVAVAVLVVVVVAAVAEGKVVRVEEAHRRSMLANGLGSAPPMGWNSWNHFQCDGNGEVVIRETADALVSTGLAALGYKYVNIDDCWAEPNRDATGVDYLKYDNCNNGGLKPLERCVSDTAPCPETPGHLRRVNVPADKFVERVNRYPEMSKALMKAGRPIYFSLCEWGDMHPARWGAAYGNSWRTTNDISDTWDSMIATADQNEVWAEYARPGGWNDPDMLEVGNGGMTNNEYVVHFSIWAISKAPLIIGCDVRHMSQETYAILANKEVIAVNQDPFGVQGKKVRMEGSSEVWAAPLSDYRTAVVLLNRHATDEATIAARWDDIGLPAGTAVEARDLWQRKTLDAMFTDKMAFDIAPRSCRMFVLKPCSGQA	58-293	888268	Dichanthelium oligosanthes	Dichanthelium	Poaceae	Poales	GH27:6.1
ONM05539.1	MARAPSSWTPSLAMVLLVVAAAAVVASSEAARVPAAVGNWTGEELRGAAARRGGRRSRRRAFENGLGRTPQMGWNSWNHFGCGINENLIKQTADALVNTGLAKLGYEYVNIDDCWAESDRDYQVNRIKTRTCSQKMPGSLDHEEQDVKTFSSWGIDYLKYDNCNDAGRSVMERYTKMSNAMKTYGKGIFFSLCEWGRQNPATWAGGMGNSWRTTDDIADNWGSMTSRADQNDRWASYAGPGGWNDPDMLEVGNGGMSEAEYRSHFSIWALAKAPLLIGCDVRAMSQQTMGILSNSEVIAVNQGKRQASPFRVPITTTSFTAFRYSLGAQGKKVQSSNGLEVWAGPLSNNRKAVVLWNRQGYQATITAQWSSIGLASSTAVTARDLWAHSSFSAQGQLSA…	70-302	4577	Zea mays	Zea	Poaceae	Poales	GH27:6.1
ONM53181.1	MAPEIQSLCPSTTAALLLLAACLAAAVAALDAADYARPPLPAGGGGRRVLFANGLGLTPQMGWNSWNHFQCDINEAVVRSTADALVAIGLAKAGYTYVNLDDCWADSERTKEGYMVANPKTFPSGIKALADYVHSKGLKLGIYSSAGTRTCSNRMPGSLGYEERDAKMFASWGVDYLKYDNCYRDGTPETVRFGRMSRALVNSGRPIFYSLCEWGFMEVPKWGGMYGNSWRTTGDINDTWSGMLDNIDLNDAYARYAKPGGWNGQFLRPRLLVILILSAAIAYYAASWTDLNDGLLCFSAAADPDMLEVGNGGMAYNEYVVHFSLWAIAKAPLVIGCDVTRVSNETLGILSNAEVIAISQDRLGVQGQKVSKYGNDLEVWAGQLSGHRKAVLLLNRGAT…	59-361	4577	Zea mays	Zea	Poaceae	Poales	GH27:6.1
PNT70541.1	MELGAPACPPPPWRRRLLCSAALVLFLCLWITGDDWDNWKDVSSHFTVSSTFAAANKIGAMGLRGRSWPDLDMLPFGWLTDPGANQGPHRTCNLTFDEQKSQMTLWSMARSPLIRRQTASETNLLMFSRCKWHAKQMWELNDRGNLVSSYSRLCATVESSKEGGEIYLAFFNLDSTNRKISARISDLEKVLGKAFVRKHSCSCTEVWSGKNLGVVTEEISAVVNPHGSVLFEMTC	27-115	15368	Brachypodium distachyon	Brachypodium	Poaceae	Poales	GH27:14.1
PUZ49380.1	MVANPKTFPSGIKALADYVHGKGLKLGLYSSAGTRTCSDRMRGSLGHEDTDAKNFASWGADYLKYDNCYRDGTPETVRFPRMSRALKNSGRPIFYSLCEWGYMEVAKWGGASGNSWRTTGDIKDTWTGMLDNIDPNDAYAQYAKPAGWNDPDMLEVGNGGMTYDEYVVHFSLWAIAKAPPIICCDVTSIPKETLGILEPRSQSEAGSYRLGIQGKKVRKYGDDHEVQISAFLLLMRKEGNSPFLFALSSDPETNPCVAYLCGCGPGGSPGTGRRCCCSTAAWPDVGIRPGVAVEARDVWKHEALPGKFTGSLSFTAAVEPHSCKLFVLTPVPR	1-197	1504633	Panicum hallii	Panicum	Poaceae	Poales	GH27:6.1
PUZ69921.1	MEAKALLCALFSLLLSTSAVGIRLWWSPEVVEKRPTLQNGLGRTPQMGWNGWNHFTCNINEQTIRQVADAMVGTGLAKLGYEYINIAHDRDSQGNLVPNPSTFPSGMKALSDYVHGKGLKLGIYSDAGPRTCSQQMPGSLGHEKQDAKTFASWGIDYLKYDNCNDQGMSPQPRNPATWAGGVGNSWRTAGDIKDEWGNMTSNADSNDVWASYAGPGGWNDPDMLEVGNGGMTTEEYCSHFSIWSLAKAPLLTGCDIRSMSKETKEILSNQNVIAVNQAHALGVEGHKVQKDGNQEVWAGPLGGGRVAVVLWNRGPVEASITARWSSIGLGASTVVDAHDLWTDAVTSSVQGQLKAIVGTHACKMYVLTTK	45-277	1504633	Panicum hallii	Panicum	Poaceae	Poales	GH27:6.1
PWZ46397.1	MDVDSRMVTESDSDACDGSGFGSETPTVSPSPSASRSSSWFCLRVDKWSINSLASCDQSHEQVDPEALDRSFFMRVMAARSPNVRLQKAIDRKNQSSMLKCPHSAPPKRPRARFARLSAETEAAGKAPAEPKPRVERIYAMRASPIRTKTARVECPSERKKALTTPRSKAVRSRQELFHNVKHQKESLAAAARKGTVVKSLFMSTTRKKEPVQTPAADKSKGAVSEVCSKLRKLNLACREVPSRYISQPQPKNTKTAKKSEETTVAKSEKRGLESKTNAKKKILGRSVKRANAGPNGENRNGCSTAADESSLAETAGSHQERKVVLQELRIEVDASRRGNSDDNKENVSSALSEEALDNSSHYGSENRLLENNENVPLKEIVALKVTDVSVKWPNCRRK…	445-526	4577	Zea mays	Zea	Poaceae	Poales	GH27:23.1
RCV11150.1	MEEKTLFRALLFILLSTSVAAIRQPERSPVAVTRRAALENGLGRTPQMGWNSWNHFACNINEDIIRQIADAMVDSGLAKLGYDYINIDDCWAAYDRDSQGNLVANPSTFPSGIKVLADYVHGKGLKLGVYGDAGSFTCSNKMPGSLGYEEQDAKTFASWGVDYLKYDNCNDQGLSPQPRYINMSKALQNSGRNIFFSLCEWGVDDPATWASGVGNSWRTTGDIQDNWGSMTAIADANDKWASYAGPGGWNDPDMLEVGNGGMTTEEYRSHFSIWALAKAPLLIGCDIRSMSNDTKEILRNQNVIAVNQDMSRYDTELHCFVNLVFQTQPIGLFYKMHIVWAGPLSGGRVAVVLWNRGSDEASITASWSSIGLNASTVVDAHNLWTDEVTSSVQGELEET…	46-309	4555	Setaria italica	Setaria	Poaceae	Poales	GH27:6.1
RLM85136.1	MAGKAPLCAFFFLLLSTSAAAIRPASWNSWNHFHCKINEEIIREIADAMVDNGLAKLGYEYINIDDCWAAYDRDSKGNLAANASTFPSGIPALADYVHGKGLKLGIYGDAGSRTCSKLMPGSLGYEDKDAKTFASWGVDYLKYDNCNNQGMSPQPRGVDDPGTWAGGVGNSWRTTGDIKDTWASMTAIADKNNKWASYAGPGGWNDPDMLEVGNGGMTTEEYRSHFSIWALVKLPKVKNNIIQQTVHTFKQAPLLIGCDIRSMSKETKEILSNQNVIAVNQDELGVQGHKVQQDGDQEVWAGPLSGGRIAMVLWNRGSTEASITASWSSIGLNASTVADAHDLWTDEVISSVQGELKETVDSHACKMYVVTPK	27-282	4540	Panicum miliaceum	Panicum	Poaceae	Poales	GH27:6.1
RLM86921.1	MEAKALLCALFSLLLSTSAVGIRLWWSPEVVEKRPTLQNGLGRTPQMGWNSWNHFTCNINEQTIRQVAHDKDSQGNLVPNPSTFPSGMKALSDYVHGKGLKLGIYSDAGFSKMSRALLNSGRNIFFSICEWVIDNPATWAGGVGNSWRTAGDFKDEWGSMTSNADINDVWASYAGPGGWNDPDMLEVGNGGMITEEYRSHFSIWALAKAPLLTGCDIRSMSKETKEILSNQNVIVVNQDALGVQGHKVQKDGNQEVWAGPLGGASITARWSSIGLRASTVVDAHDLWTDAVTSSVQGQLKRL	45-239	4540	Panicum miliaceum	Panicum	Poaceae	Poales	GH27:23.1
Sorbi1_4786090	MEEKALLCALVFILLSTSVVAIRPERSPVAVARRATLENGLGRTPQMGWNSWNHFACNINEDIIRQIADAMVDTGLAKLGYDYINIDDCWAAYDRDSQGNLAANPSTFPSGIKALADYVHGKGLKLGVYSDAGSRTCSNQMPGSLGHEEQDAKTFASWGVDYLKYDNCNDQGLIPQPRYINMSKALLSSGRNIFFSLCEWGVDDPATWASGVGNSWRTTGDIQDNWGSMTAIADANDKWASYAQPGGWNDPDMLEVGNGGMTTEEYRSHFSIWALVKAPLLIGCDIRSMSSDTKEILSNQNVITVNQDVLGVQGRKVLQDGDQEVWAGPLSGGRVAVVLWNRGSDQASITASWSSIGLNESTVVDAHDLWTGEVTSSVQGELKETVDTHACKMYVLTPK	45-308	4558	Sorghum bicolor	Sorghum	Poaceae	Poales	GH27:6.1
Sorbi1_4795704	MGAKVLLCAFFFLLLSAVVAGRPILQNGLGQTPQMGWNSWNHFACNINEQTIRQIADAMVDTGLAKLGYEYINIDDCWAAYNRDSQGNLVPKPSTFPSGMKALSDYVHGKGLKLGIYSDAGSRTCSQQMPGSLGHEEQDAKTFASWGIDYLKYDNCNYQGLSPQPRYSTMSRALLNSGRNIFFSICEWGVGNPATWASSLGNSWRTAGDIKDNWGSMASNADSNDYWAKYAGPGGWNDPDMLEIGNGGMTTEEYRSHFSIWALAKAPLLTGCDIRSMSKDTKDILSNQNVIAVNQDALGVQGLKVQKNGDQEVWAGPLSGGRVAVVLWNRGPTQASITASWSSIGLSTSAVVDAHDLWTGEATSSVQGELKATVETHACKMYVLTPK	33-296	4558	Sorghum bicolor	Sorghum	Poaceae	Poales	GH27:6.1
SPT16333.1	MGVPLCRLPLLLLLVLALSPQGTRWPAAAAAAARRIAPLPTAALRRLYDTSNYGRLQLNNGLALVPQMGWNSWNFFACNINDTLIRETADALVSTGLAALGYNYVNIDDCWSYVKRGNKGQLLPDPKTFPSGIKSLADYVRGKGLKLGIYSDAGVSTCQVRPGSLHHENDDAALFASWGVDYLKYDNCYNLGIPPKERYPPMRDALNSTGRQIFYSLCEWGQDDPALWAGKVGNSWRTTDDIQDTWKSMTDIADKNNKWASYAGPGGWNDPDMLEVGNGGMTFAEYRAHFSIWALMKAPLLIGCDVRNMTSETIEILSNKEVIQVNQDPLGVQGRRILGQGKGGCREVWAGPLSGNRLAVALWNRCSETVNITMTLPAVGLDGSSAYSVRDLWKHETLS…	66-328	4565	Triticum aestivum	Triticum	Poaceae	Poales	GH27:6.1
TKW32440.1	MEEKTLFRALLFILLSTSVAAIRQPERSPVAVTRRAALENGLGRTPQMGWNSWNHFACNINEDIIRQIADAMVDSGLAKLGYDYINIDDCWAAYDRDSQGNLVANPSTFPSGIKVLADYVHGKGLKLGVYGDAGSFTCSNKMPGSLGYEEQDAKTFASWGVDYLKYDNCNDQGLSPQPRYINMSKALLNSGRNIFFSLCEWGVDDPATWASGVGNSWRTTGDIQDNWGSMTAIADANDKWASYAGPGGWNDPDMLEVGNGGMTTEEYRSHFSIWALAKVWAGPLSGGRVAVVLWNRGSDEASITASWSSIGLNASTVVDAHNLWTDEVTSSVQGELEETVDTHACKMYVLTPK	46-278	4556	Setaria viridis	Setaria	Poaceae	Poales	GH27:6.1
TVU11105.1	MARRAALEDGKESSSGGWHWWNSWNHFGCNINEQVIRQTADAMVDSGLAKLGYVYINIDDCWAAYDRDSQGNLAANTSTFPSGIAALADYVHQKGLKLGIYSDAGPRTCSNLMPGSLGHEEQDAKTFASWGIDYLKYDNCNNQGISPQPRYDAMSKALLNSGRGIFFSLCEWGSDDPAIWARAIGHSWRTTGDIQDNWASMTSIADANDKWASQAGPGGWNDPDMLEVGNGGMTTEEYRSHFSIWALAKAPLVIGCNISSRSNETKGILSNQNVIAVNQDEHGVQGHKVQQDGDQEVWAGPLSGGRAAMVLWNRGPAGASITARWSSIGLDPATVVDVHDLWTDEVISSVQREMKQTVDSHACKIALFCAFFFLLSMAILTGEVADNGVAWRAALENDL…	21-280	38414	Eragrostis curvula	Eragrostis	Poaceae	Poales	GH27:23.1
TVU32202.1	MARSLVLLLLLATAAAVVTSTSEAAGVVSGNWTEELRAAARRNRRGWRRARRKVYENGLGRTPQMGWNSWNHFGCNIDEQMIKDTADALVNTGLAKLGYEYVNIDDCWAESDRDYQGNFVPNRRTFPTGIKALADYVHAKGLKLGIYSDAGTRTCSMKMPGSLDHEEQDVKTFVSWGVDYLKYDNCNDAGRSITERYTKMSNAMKTYGKSIFFSLCEWGRENPATWAGAMGNSWRTTDDIADNWPSMTSRADQNDRWASYAGPGGWNDPDMLEVGNGGMSDAEYRSHFSIWALAKAPLLIGCDVRSMGPQTKAILSNSEVWAGPLSNNRKAVILWNRQGYQATITAQWSMIGLAPSTSVTARDLWAHSSFSAQGQLSASVAPHDCKMYVLTPQ	63-320	38414	Eragrostis curvula	Eragrostis	Poaceae	Poales	GH27:6.1
VAH04713.1	MEGYRGRPWTRLPALLLACAAAAAVGECRVVHVGEAHRRSMLANGLGATPPMGWNSWNHFACDGNGEVVIRETADALVSTGLAAAGYKYVNLDDCWAEPERDAKGNLAANKKTFPHGIKALADYVHSKGLKLGIYSDAGYKTCAKAQPGSLGHEEQDANDIEDTWNSMTSMADQNEVWAEYARPGGWNDPDMLEVGNGGMTNDEYIVHFSIWAISKAPLIIGCDVRHMSQDTYDILANKEVIAVNQDPLGVQGKKVRMEGSSEIWAAPLTGYRTAVLLLNRHAKDEAQITAHWDDIGLPAGTAVDARDLWLHKTLDAKFTDKMSFNVTPHAARMFVLTPLKSQMD	50-247	4567	Triticum turgidum	Triticum	Poaceae	Poales	GH27:23.1
VAI31254.1	MRALADYVHGKGLKLGVYGDAGLRTCSRIQPGSLGYEDQDARTLAAWGIDYLKYDNCNNQNISPLTRGVDDPATWAGSFANSWRTTEDIKNTWESMTDNADKNDKWAPYAGPGGWNDPDMLEVGNGGMTIEENRCHFSIWALVKAPLIIGCDVSSMSPETKDILSNQNVIAVNQDKLGVQGRKVQQDGELEVWAGRLSRGRVALVLWNRGPAEASITASWSNIGLNQSAVVDAHDLWTDEVTSSVQGNLTNKMDSHACKMYVLTPK	1-175	4567	Triticum turgidum	Triticum	Poaceae	Poales	GH27:6.1
VAI49286.1	MGLKFGIHLMNGISTQAVNASTPILDVDTGKAYVEDGRQWTASDIGLTHRTCAWMSNGFMSVNTDAGAGRAFLRSLYQQYADWGVDFVKVDCIFGTDYSPKEIMAVSETLKELERPVILSISPGTEVTPALAENITQHVDMFRITGDDWDSWKDVRPHFDVARSFADANKIGATGLQGRSWPDLDMLPFGRLTDAGVNQGPHRSTNLTFDEQLTQMLLWSMAKSPLMFGGDLRHLNDGTFNLITHPTLLKINHHTKNNMEFGYIQSERTSESDEQSGRSDLTNNGAPVLGLATCNDKSTGGWHSSSKDHICRGFGIQNDNASFCMSKAKLLPTSDGVTISSEEDQAKFHLVGIDTNDGCLDASVSPMFSTCEQHSKQVWELTENGQLKSSYSGLCATLK…	78-252	4567	Triticum turgidum	Triticum	Poaceae	Poales	GH27:14.1
XP_015694965.1	MEVAMAMGFLAFQRRTLVLLLCVLAAAVPFAGASVASAARPADDRAGRRRRRLVQNGLGRTPQMGWSSWNHFGCNINEMTIRTTVDALSSTGLAKAGYNYVNIDDCWANNQRTKEGYMAADPNKFPSGIKAIADYVHSKGLKLGLYSSAGTRTCSNTMPGSLGYEDIDAKTFASWGADYLKYDNCFRDGSTETVRFPRMASSLRKTGRPIFYSICEWGMMKVATWGSRYGNSWRTAGDIKDTWDSMLSNIDSNDEYAGYARPGGWNDPDMLEVGNGGMSNGEYVVHVSLWAIAKAPLIIGCDIRIISKETLEILSNPEVIAINQDRLGVQGKKVRKYDGEIEVWAGPLSQQRTAVLLLNRGATGSRPITAAWGDIGVGPSVAVEARDVWKHETAPGRFT…	62-325	4533	Oryza brachyantha	Oryza	Poaceae	Poales	GH27:6.1
XP_020094217.1	MGERCIVWVKVMLGLVYAVGLWAGAESRRDLAESDGRRSLLANGLGVTPPMGWNSWNHFNCLINETVIKETADALVSTGLAKLGYRYVNIDDCWAEQDRDSEGYLVPNRATFPSGIKALADYVHSKGLMLGIYSDAGYHTCSKLMPGSLGYEEKDADTFASWGIDYLKYDNCNNGDLKPMTRYPVMTRAIMNTGRPIFFSLCEWGDMHPALWGAKLGNSWRTTNDISDSWDSMLSRADQNEVYAEYARPGGWNDPDMLEVGNGGMTRDEYIVHFSIWAISKAPLLIGCDVRDLSKETFDILGNMEVIAVNQDSLGVQAKKVRMEGDLEVWAGPLSGYRTVVVLLNRSSKESPITAHWDDIGIPPDTKVEVRDLWEHELLEEKFINKLYFTVGPRSCRMF…	49-312	4615	Ananas comosus	Ananas	Bromeliaceae	Poales	GH27:6.1
XP_024315123.1	MELGAPACPPPPWRRRLLCSAALVLFLCLWVTSKADQQLAELPPRGWNSYDSFSWIVDENAYMQNAKILAEKLLPHGYQGKSYVENGREWTARDIGLVHRTCAWMPHGFMSVNTDIGAGRAFLRSLYRQYADWGVDFVKVDCIFGTDYSPKEITTVSELLREHDRPIVLSISPGTEVTTALAENISEYVNMYRITGDDWDNWKDVSSHFTVSSTFAAANKIGAMGLRGRSWPDLDMLPFGWLTDPGANQGPHRTCNLTFDEQKSQMTLWSMARSPLMYGGDLRHLDDSTLSIITNPTLLKINHYSKNNMQFHYVHGERTSIMGDSGHLSSEDLTKHDGMIVGLTSCADEKANGWFVLSQDGKSDHICRNYGTGNSKNISFCLGKTKPLLASDDVIMDNE…	43-302	15368	Brachypodium distachyon	Brachypodium	Poaceae	Poales	GH27:14.1
XP_025801464.1	MEFMEGKAGLLLRKLGTRWWNSWNHFACNINEDIIRQIADAMVDSGLAKLGYDYINIDDCWAAYDRDSQGNLVANPSTFPSGIKVLADYVHGKGLKLGVYGDAGSRTCSNKMSGSLGYQEQDAKSFASWGVDYLKYDNCNDQGLSPQPRYVNMSKALLNSGRDIFFSLCEWGVNDPATWAIGVGNSWRTTGDIQDNWGSITVIADTNGKWASYAGPGGWNDPDTLEVGNGGMTTEEYRSHFSIWALAKAPLLIGCDIRSMSNDTKEILSNQNVIAVNQDGLGVQGHKVQQDGDQEVWAGPLSPGRVAVVLWNRGSAEASVTESWSSIGLNASTVVDAHNLWTNEITSSVQGELKETVDTHACKMYVLTPK	20-279	206008	Panicum hallii	Panicum	Poaceae	Poales	GH27:6.1
XP_034582020.1	MAPREARWCPVARRRPSRPTAVLLLLLLLLTAACCLAAAADARPLLPTASGARRGLLDNGLGLTPQMGWNSWNHFQCDINETVIRSTADALVATGLAKAGYTYVNLDDCWADDQRTKEGYMTANPKTFPSGIKALADYVHSKGLKLGLYSSAGTRTCSDRMPGSLGHEDTDAKTFASWDVDYLKYDNCYRDGTPETERFPRMSRALKDSGRPIFFSLCEWGYMEVAKWGATSGNSWRTTGDINDTWTGMLDNIDRNDAFAQYAKPRGWNDPDMLEVGNGGMTYDEYVVHFSLWAVAKAPLIIGCDVTSISKETLGILSNAEVIAINQDRLGIQGKKVRDYGNDLEVWTGRLSRHRQAVLLLNRGAARSASITAAWPDVGIRPGVAVEARDVWKHETLPG…	65-328	4556	Setaria viridis	Setaria	Poaceae	Poales	GH27:6.1
XP_037440764.1	MARTAAPLFPFFFLLLSSTSPAAAQKNRLGRTPQMGWNSWNHFGCKIDEVIIRKIADAMVDTGLAKLGYEYVNLDDCWAAHDRDSQGNLAANGTTFPSGMRALADYVHGKGLKLGVYGDAGLRTCSRIQPGSLGYEDQDARTLAAWGFQRRRKTDFSKLLCYNCNNQNISPLTRYNRMSEALMNSGRDVFFSLCEWGVDDPATWAGSFANSWRTTEDIKNTWESMTDNADKNDKWAPYAGPGGWNDPDMLEVGNGGMTIEENRCHFSIWALVKAPLIIGCDVSSMSPETKDILSNQNVIAVNQDKLGVQGRKVQQDGELEVWAGRLSRGRVALVLWNRGPAEASITASWSNIGLNQSAVVDAHDLWTDEVTSSVQGNLTNKMDSHACKMYVLTPK	33-304	85692	Triticum dicoccoides	Triticum	Poaceae	Poales	GH27:6.1
XP_039780573.1	MRERGRRLGGSPADRQATDVLWRRLARARASEAALRICRLLMATSAGGAQMGRLTVRAWIPSSQAIAKGEGEGDERWLWHGGHTGGTGMWWGWGFGCGQMTTCVLPLPDDCWAEPKRDATGNLVANTKTFPHGIKALADYVHSKGLKLGIYSDAGFQTCAKAQSGSLGHEEQDAKTFAAWVSEHHHLGVDYLKYDNCNNGDLKPLERGDIHPARWGAAYGNSWRTTNDIAGNWESMIATADQNEVWAEYARPGGWNDPDMLEVGNGAMTNSEYVVHFSLWAMSKAPLIIGCDVRHMSQETYGILANKEVIAVNQDPLGVQGKKVRMEGSNEIWAAPLSDYRTAVVLLNRHATDGATITAHWDDVGLPAGLAVEARDLWQHKTLDGAFTDRMAFDVAARS…	109-315	38727	Panicum virgatum	Panicum	Poaceae	Poales	GH27:6.1
XP_039794119.1	MAPPTAVLLLLMVTAGCLADARPRPATDGARRTLLANGLGLTPQMGWNSWNHFQCDINETVVRSTADALVATGLAKAGYTYVNLDDCWADYQRTKEGHMVANPKTFPSGIKALADYVHSKGLKLGLYSSAGTRTCSDRMPGSLGHEDTDAKTFASWGVDYLKYDNCYRDGTPETVRFSRMSRALKSSGRSIFYSLCEWGYMEVAKWGGASGNSWRTTGDINDTWTRMLDNIDRNDAYAQYAKPGGWNDPDMLEVGNGGMTYDEYVVHLSLWAIAKAPLVIGCDVTGISKEALGILANAEVIAINQDRLGIQGKKVTKYGNDLEVWGGRLTRHRKAVLLLNRGATRSAPVTAAWPDVGIRPGVAVEARDVWKHETLPGKFTGSLTAAVEPHSCKLFVLTP…	43-306	38727	Panicum virgatum	Panicum	Poaceae	Poales	GH27:6.1
XP_039834475.1	MEPKALLCALFSLLLLTPAVGARLGGSPEVVEKSPTPQNGLGRTPQMGWNSWNHFTCNINEQTIRQVADAMVDTGLAKLGYEYINIDDCWAAHDRDSQGNLVPNPSTFPSGMKALSDYVHGKGLKLGIYSDAGQQMPGSLGHEEQDAKTIASWGIDYLKYDNCNDQGMSPQPSFSKMSRALLNSGRNIFFSICEWGIDNPATWAGGVGNSWRTAGDIKDEWGSMTSNADSNDVWASYARPGGWNDPDMLEVGNGGMTTEEYRSHFSIWALAKAPLLASCDIRSMSKETKEILSNQNVIAVNQDALGVQGHKVQKDGNQEVWAGPLSGGRVAVVLWNRGPVEASITARWSSIGLGASTVVDAHDLWTDAVTSSVHGQLKAIVGTHACKMYVLTPK	45-303	38727	Panicum virgatum	Panicum	Poaceae	Poales	GH27:6.1
XP_040245981.1	MARAAAPLLPFFFLLLSSTSPAAAQKNRLGRTPQMGWNSWNHFGCKIDEVIIRKIADAMVDTGLAKLGYEYVNLDDCWASHDRDSQGNLAANGTTFPSGMRALADYVHGKGLKLGVYGDAGLRTCSRLQPGSLGYEDQDARTLAAWGIDYLKYDNCNNQNISPLTRYNRMSEALMNSGRDVFFSLCEWGVDDPATWAGSFANSWRTTEDIKNTWESMTDNADKNDKWAPYAGPGGWNDPDMLEVGNGGMTIEEYRSHFSIWALVKAPLILGCDVSSMTPETKDIISNQNVIAVNQGRVISPKWSCENLKMVLSFTDSSLDKLGVQGRKVQQDGELEVWAGRLSRGRVALVLWNRGPDEASITASWSNIGLNQSAVVDAHDLWTVSTLSNHTSLLVKTTK…	33-295	200361	Aegilops tauschii	Aegilops	Poaceae	Poales	GH27:6.1
XP_040384049.1	MPMARARRAAALLLAAACAAAAIGGGGCGRVVHVEEEHRRSMLANGLGSAPPMGWNSWNHFACDGNGEGVIRETADALVSTGLAAAGYKYVNIDDCWAEPERDSKGNLVANKKTFPHGIKALADYVHSKGLKLGIYSDAGFKTCAKVQPGSLGHEQQDARTFASWGVDYLKYDNCNNGDLKPLERYPEMSKALMMAGRPIYFSLCEWGDMHPAKWGAAYGNSWRTTNDIADTWERWNRLRRRLAWPLHRPSIDRSVSLYSVFSNISVFRELPFLRCFSMVSRADENEVWAEYARPGGWNDPDMLEVGNGGMSNDEYIVHFSLWAISKAPLIIGCDVSHMSQQTYDILANKEVIAVNQDPLGVQGKKVRMEGSSEVWAGPLSGYRTAVVALNRHAHDAAA…	51-358	4533	Oryza brachyantha	Oryza	Poaceae	Poales	GH27:6.1
XP_040384051.1	MPMARARRAAALLLAAACAAAAIGGGGCGRVVHVEEEHRRSMLANGLGSAPPMGWNSWNHFACDGNGEGVIRETADALVSTGLAAAGYKYVNIDDCWAEPERDSKGNLVANKKTFPHGIKALADYVHSKGLKLGIYSDAGFKTCAKVQPGSLGHEQQDARTFASWGVDYLKYDNCNNGDLKPLERYPEMSKALMMAGRPIYFSLCEWGDMHPAKWGAAYGNSWRTTNDIADTWESMVSRADENEVWAEYARPGGWNGQRITRSYLSSVQSMSALSEFRCHDPDMLEVGNGGMSNDEYIVHFSLWAISKAPLIIGCDVSHMSQQTYDILANKEVIAVNQDPLGVQGKKVRMEGSSEVWAGPLSGYRTAVVALNRHAHDAAAITAHWDDIGLPAGTAVEAR…	51-339	4533	Oryza brachyantha	Oryza	Poaceae	Poales	GH27:6.1
XP_044384471.1	MARASSLSQLLVLLVAAVAGARVPSDAAANTTFGELRVRHALLGRKPQMGWNTWNHFYCGISEEVIRQTDDCWAELNRDYQGNLVPNKRTFPSGIKALADYVHAKGLKLGIYSDAGTQTCTKQMPGSLDHEEQDVRTFASWGVDYLKYDNCNDAGRSVRERYTRISNAMKKYGKNIFFSICEWGIENPATWARGMGGNSWRTTADIADNWDSMTSRADQNDRWASYAGPGGWNDPDMLEVGNGGMSEAEYRSHFSIWALAKVWAGPLSGNRKAVVLWNRQGYQATITAHWSNVGLPASASVTARDLWAHSSFSAQGKLSASVAPHDCKMYILTPK	47-261	4565	Triticum aestivum	Triticum	Poaceae	Poales	GH27:6.1
XP_044410809.1	MAGMLCVALLLTSLIWTAGSAGDGRRQQQLTAVPPRGWNSYDSFSWIIDEAAFLDNARIMANRLLPHGYQYAVIDFLWYRRIAAGSGVGAYGFDSMDQWGRPYPDPQRFPSGRGGGGFRPIADKVHAMGFKFGIHLMNGISTQAVNANTPILDVRTGKAYVENGRQWRARDIGLTHRTCAWMPKGFMSVNTDLGAGRAFLRSLYRQYVDWGVDFIKLDCIFGTDYSPKEIVAVSEILKELERPVVLSISPGTAVTPALAENITQHVDMEYRVTGDDWDSWKDVRPHFDVARSFAAANKIGAPGLRGRSWPDLDMLPFGWLTDAGANQGPHRTTSLTFDEQTTQMVLWSMAKSPLMYGGDLRHLDDRTFNLITHPTLLKINHHTRNNMEFGYIHSERASK…	34-380	4565	Triticum aestivum	Triticum	Poaceae	Poales	GH27:14.1
XP_044958752.1	MEGCRGRPWTRLPALLLVALACAAAAAVGECRVVHVGEAHRRSMLANGLGATPPMGWNSWNHFACDGNGEVVIRETADALVSTGLAAAGYKYVNLDDCWAEPERDAKGNLAANKNTFPHGIEALADYVHSKGLKLGIYSDAGYKTCAKAQPGSLGYEEQDAKTFASWGVDYLKYDNCNNGDTKPLERYPEMSKALMQAGRPIFFNLCEWGDMHPARWGAAYGNSWRTTNDIEDTWDSMVSRADQNEVWAEYARPGGWNDPDMLEVGNGGMTNDEYIVHFSIWAISKAPLIIGCDVRHMSQDTYDILANKEVIAVNQDPLGVQGKKVRMEGSSEIWAAPLTGYRTAVLLLNRHAKDEAQITAHWDDIGLPAGTAVEARDLWLHKTLEPKFTDKMSFNVTP…	53-317	112509	Hordeum vulgare	Hordeum	Poaceae	Poales	GH27:6.1
XP_047064679.1	MAEINRCGAALLPLAVALIGCSLVTAGAVTGGGSARRLLVDNGLARTPQMGWNSWNHFGCDINETVIRSTVDALVSSGLTSAGYTYVNLDDCWADNQRTKEGYMAANPDRFPSGIKALTDYVHSKGLKLGLYSSAGTRTCSNRMPGSLGHEDTDAKTFASWGVDYLKYDNCYRDDSNELVRFPRMSHALRNSGRPIFYSLCEWGYMDVATWGGSYGNSWRTTGDINDTWTSILSNIDQNDAYAKYAKPGGWNDPDMLEVGNGGLTHDEYIVHFSLWAIAKAPLIIGCDVTSISKDTLGILSNPEVIAINQDRSGIQGRRVRKYDNEIEVWAGRLSGHRKAVLLLNRGATSRRSITVTWADVGLRRGVAAEARDVWKHETLPGRFAGRLTAEVGPHSCKL…	48-311	89674	Lolium rigidum	Lolium	Poaceae	Poales	GH27:6.1
XP_047077940.1	MLPPRGWNSYDSFSWTIDEAAFLHNAQIMADKLLPHGYQYAVIDFLWYRKNVNGSSTNSYGFDNIDQWGRPFPDPDRFPSSKGGKGFKQIADKVHAMGLKFGIHLMNGINAQAVNASTPILDIGTGNAYVEDGRQWTASDIGLTHRTCAWMSKGFMSVNTDMGAGRAFLRSLYRQYAEWGVDFVKVDCIFGTDYSPKEIVAVSEVLKELERPVVLSISPGTKVTPALAENITRHVDMYRITGDDWDSWKDVLPHFDVARSFADAKKIGATGLQGRSWPDLDMLPFGRITNAGVREGPHRSTNLTFDEQRTQMLLWSMAKSPLMYGGDLRHLDDDTFNLITHPTLLKINHHSENNKEFNYIQSERTSKSDEKFSGSNSVEHTNNDGLVIGLSTCSDESAR…	3-348	89674	Lolium rigidum	Lolium	Poaceae	Poales	GH27:14.1
XP_047080979.1	MELGVGAPPPWRPHGDLLRLALLVFLCLRSTSEANEQLAEVPPRGWNSFDSFSWTVDENAYLQNAKVLAEKLLPHGYQYAVIDYLWYRRYVSGADSNSYGFDNIDAWGRPFPDLQRFPSSKGDKGFTQIASKVHEMGLKFGIHLMKGISTQAVNANTPILDIETGKPYVENGRQWAAGDIGLNQTKCKWMDKGFMSVNTDIGAGRAFLRSLYRQYADWGVDFVKVDCIFGDDYSPKEIITISELLQGLDRPIVLSISPGTQVSPALAQNISEHVNMYRITGDDWDSWNDVSSHFSVSSAFAAANKIGAAGLRGKSWPDLDMLPFGWLTDPGVNQGPHRPCKLTVDEQKAQMTLWSMAKSPLMYGGDLRHLDNNTLSIITNPTLLKINHYSKNNMEFHYV…	42-387	89674	Lolium rigidum	Lolium	Poaceae	Poales	GH27:14.1
XP_047093372.1	MECGRSPPWTRLPALMLVLLACAVSGGECRVVHVGEAHRRSMLANGLGSTPPMGWNSWNHFACDGNGEVVIRETADALVSTGLAAAGYRYVNLDDCWAEPERDAKGYLVANKKTFPHGIKALADYVHSKGLKLGIYSDAGYKTCAKAQPGSLGYEEKDAKTFASWGVDYLKYDNCNNGDLKPLQRYPDMSKALMKTGRPIYFSLCEWGDMHPAKWGAAYGNSWRTTDDIQDTWESMTSRADQNEVWAEYARPGGWNDPDMLEVGNGGMTNDEYIVHFSIWAISKAPLIIGCDVRHMSQNTYDIIANKEVIAVNQDRLGIQGKKVRMQGSQELWAAPLTGYRMAVLLVNRHAKDDAEITVHWDDIGLPAGTTVEARDLWLHKTLDAKFTDKMAFNLTSHT…	51-315	89674	Lolium rigidum	Lolium	Poaceae	Poales	GH27:6.1
XP_047093380.1	MARASLLLALLAVAATAVAGGRVPGPPGTATGPPLAAYGGNASSVVRRRAAENGLGRTPQMGWNSWNHFACQINEEIIRETADALINTGLAKLGYKYVNIDDCWAEQNRDYQGNMVPHRQTFPSGIKALADYVHAKGLKLGVYSDAGTQTCSLRMPGSLDHEEQDVKTFSSWGVDYLKYDNCNNGGRNVVERYTKMSNAIKKYGKNIFFSLCEWGDNNPATWAGGMGNSWRTTGDIADNWNSMTSRADQNDKWASYAGPGGWNDPDMLEVGNGGMTEAEYRSHFSIWALAKAPLLIGCDVRSMSQATKNIISNSEVIAVNQDSLGVQGKKVQSSNGLEVWAGPLSGNRKAVVLWNRQGYQATITAYWSSVGLPASATVTARDLWAHSSSSAQGQISASV…	59-322	89674	Lolium rigidum	Lolium	Poaceae	Poales	GH27:6.1
XP_048550061.1	MGAPLRRLPLLLLLVLALSPAAAAAAARRIAPLPTAAPRRLYDTSNYGRLQLHNGLALSPQMGWNSWNFFACNINDTLIRETADALVSTGLADLGYNYVNIDDCWSYVKRGNKGQLLPDPKTFPSGIKSLADYVHGKGLKLGIYSDAGVSTCQVRPGSLHHEKDDAALFASWGVDYLKYDNCYNLGIPPKERYPPMRDALNSTGHQIFYSLCEWGQDDPALWAGKVGNSWRTTDDIQDTWKSMTDIADKNNKWASYAGPGGWNDPDMLEVGNGGMTFAEYRAHFSIWALMKAPLLIGCDVRNMTSETIEILSNKEVIQVNQDPLGVQGRRILGQGKGGCREVWAGPLSGNRLAVALWNRCSETVNITMSLPAVGLDGSSAYSVRDLWKHETLSANVVGT…	60-322	4572	Triticum urartu	Triticum	Poaceae	Poales	GH27:6.1

## Sheet: Supplementary File S3.3
Supplementary File S3.3 - InterPro identifiers found in GH27 sequences from Poales
InterPro identifier accession	InterPro identifier name	Attribution to protein domain
IPR017853	Glycoside_hydrolase_SF	GH27
IPR013785	Aldolase_TIM	GH27
IPR002241	Glyco_hydro_27	GH27
IPR041233	Melibiase_C	GH-all-beta
IPR013780	Glyco_hydro_b	GH-all-beta
IPR035992	Ricin_B-like lectins	Ricin-B(-like)

## Sheet: Supplemenetary File S3.4
Supplementary File S3.5 - Percentage identity matrix of APSE sequences: GH27 domains from Poales compared to AtAPSE (yellow). OsAPSE is highlighted in red.
	AEE77151.1	KAF3333174.1	CAD1820060.1	XP_047080979.1	BAK07302.1	BAD73696.1	GJN13108.1	ACN31209.1	XP_047077940.1	XP_044410809.1
AEE77151.1	100	68.5	69.66	63.87	66.47	65.03	64.01	64.74	65.32	65.32
KAF3333174.1	68.5	100	79.57	68.21	70.81	72.25	72.29	71.97	69.08	68.5
CAD1820060.1	69.66	79.57	100	69.97	71.83	71.52	71.7	70.9	71.52	70.28
XP_047080979.1	63.87	68.21	69.97	100	89.02	82.95	82.48	82.08	74.86	73.99
BAK07302.1	66.47	70.81	71.83	89.02	100	86.42	85.67	86.42	76.88	76.01
BAD73696.1	65.03	72.25	71.52	82.95	86.42	100	87.58	86.13	76.88	75.14
GJN13108.1	64.01	72.29	71.7	82.48	85.67	87.58	100	89.17	78.03	74.2
ACN31209.1	64.74	71.97	70.9	82.08	86.42	86.13	89.17	100	76.88	74.28
XP_047077940.1	65.32	69.08	71.52	74.86	76.88	76.88	78.03	76.88	100	83.24		74.24	Median
XP_044410809.1	65.32	68.5	70.28	73.99	76.01	75.14	74.2	74.28	83.24	100

## Sheet: Supplementary File S3.5
Supplementary File S3.6 - Weblogo of the APSE GH27 domain sequences from Poales.

## Sheet: Supplementary File S3.6
Supplementary File S3.6 - Multiple Sequence Alignment of APSE GH27 domain sequences from Poales. The catalytic residues are highlighted in yellow (catalytic nucleophile) and cyan (catalytic acid). Explanation of symbols: gap (-), conserved residue (.), highly conserved residue (:), identical residue (*).
AEE77151.1 PPRGWNSYDSFCWTISEAEFLQSAEIVSKRLLPHGYQYVVVDYLWYRKKVEGAYVDSLGF	60
KAF3333174.1 PPRGWNSYDSFSWIIDEEAFLQNAEILAQKLLPYGYEYVVVDFLWYRKNVDGAYVDSYGY	60
CAD1820060.1 PPRGWNSYDSFSWVVDEAAFLYNAEVVAQRLLPYGYEYVVVDFLWYRKNVDGAYVDSYGY	60
XP_047080979.1 PPRGWNSFDSFSWTVDENAYLQNAKVLAEKLLPHGYQYAVIDYLWYRRYVSGADSNSYGF	60
BAK07302.1 PPRGWNSYDSFSWTVDEIAYLQNAKILAEKLLPHGYQYAVIDYLWYRRYVDGAYTDSYGF	60
BAD73696.1 PPRGWNSYDSFSWIVDENTYMQNAEILAEKLLPHGYEFAVIDYLWYRKYVHGAYTDSYGF	60
GJN13108.1 PPRGWNSYDSFSWIVDENAYMQNAQIMAQKLLPHGYQYAVIDFLWYRKYVDGVYTNSYGY	60
ACN31209.1 PPRGWNSYDSFSWIVDENAYLQNAQIMTEKLLPHGYQYAVIDFLWYRKYVDGAYTDSYGF	60
XP_047077940.1 PPRGWNSYDSFSWTIDEAAFLHNAQIMADKLLPHGYQYAVIDFLWYRKNVNGSSTNSYGF	60
XP_044410809.1 PPRGWNSYDSFSWIIDEAAFLDNARIMANRLLPHGYQYAVIDFLWYRRIAAGSGVGAYGF	60
*******:***.* :.* :: .*.:::.:***:**::.*:*:****: . * .: *:
AEE77151.1 DVIDEWGRLHPDPGRWPSSRGGKGFTEVAEKVHRMGLKFGIHVMGGISTQAYNANSLVMD	120
KAF3333174.1 DSIDKWGRPIPDPDRWPSSRDGKGFAEVAKKVHGMGLKFGIHLMRGISTKAVDANAPILD	120
CAD1820060.1 DSIDEWGRPFPDPERWPSSKGGKGFAK-----------------------AVNANTPILD	97
XP_047080979.1 DNIDAWGRPFPDLQRFPSSKGDKGFTQIASKVHEMGLKFGIHLMKGISTQAVNANTPILD	120
BAK07302.1 DNIDEWGRPFPDLQRFPSSKGDKGFSQIASKVHEMGLKFGIHLMKGISTQAVNANTPILD	120
BAD73696.1 DNIDEWGRPFPDLQRFPSSRIDKGFSQLANKVHGMGLKFGIHLMKGISLQAVNGNTPILD	120
GJN13108.1 DNIDEWGRPFPDLQRFPSSKVDRGFSQIAS------------------------------	90
ACN31209.1 DNIDEWGRPFPDLQRFPSSRVDRGFSQIASKVHGMGLKFGIHLMKGISVQAVNADTPILD	120
XP_047077940.1 DNIDQWGRPFPDPDRFPSSKGGKGFKQIADKVHAMGLKFGIHLMNGINAQAVNASTPILD	120
XP_044410809.1 DSMDQWGRPYPDPQRFPSGRGGGGFRPIADKVHAMGFKFGIHLMNGISTQAVNANTPILD	120
* :* *** ** *:**.: . **
AEE77151.1 SVKGGAYEESGRQWRAKDIGIKERACVWMSHGFMSVNTKLGAGKAFLRSLYRQYAEWGVD	180
KAF3333174.1 VHTGGVYNEDGRNWTARDIGLTHRTCGWMQHGFMSVNTDLGAGKAFLRSLYHLYTEWGVD	180
CAD1820060.1 VHTGRAYKEAGRHWRANEIGLKHRTCAWMQHGFMSVDTDLGAGRAFLRSLYQQLAEWGVD	157
XP_047080979.1 IETGKPYVENGRQWAAGDIGLNQTKCKWMDKGFMSVNTDIGAGRAFLRSLYRQYADWGVD	180
BAK07302.1 IETGKPYVENGRQWAARDIGLTHKTCAWMPHGFMSVNTDIGAGRAFLRSLYRQYADWGVD	180
BAD73696.1 IKTGKPYVEDGRQWTARDIGLTHRTCAWMPHGFMSVNTDIGAGKAFLRSLYQQYADWGVD	180
GJN13108.1 --KGKPYMEDGKQWTARDIGLTHRTCAWMQCGFMSVNTDIGAGKAFLRSLYRQYADWGVD	148
ACN31209.1 IKTGKPYLEDGRQWTARDIGLSHRTCAWMTHGFMSVNTNIGAGRAFLRSLYRQYADWGVD	180
XP_047077940.1 IGTGNAYVEDGRQWTASDIGLTHRTCAWMSKGFMSVNTDMGAGRAFLRSLYRQYAEWGVD	180
XP_044410809.1 VRTGKAYVENGRQWRARDIGLTHRTCAWMPKGFMSVNTDLGAGRAFLRSLYRQYVDWGVD	180
.* * * *::* * :**:.. * ** *****:*.:***:*******: .:****
AEE77151.1 FIKHDCVFGTDFNIEEITYVSEVLKELDRPVLYSISPGTSVTPTMAKEVSQLVNM-YRIT	239
KAF3333174.1 FVKLDCVFGDDYDPKEIITVSQLLEELDRPVILSISPGTHVTPSMSETIDKYVNM-YRIT	239
CAD1820060.1 FVKLDCVFGDDIDTKEIITVSELLEEIDRPVVFSLSPGTSVTPSLAKGISSYVNM-YRIT	216
XP_047080979.1 FVKVDCIFGDDYSPKEIITISELLQGLDRPIVLSISPGTQVSPALAQNISEHVNM-YRIT	239
BAK07302.1 FVKVDCIFGTDYSPEEVITISQLLRELDRPIVLSISPGTEVTVPLAENISEHVNM-YRIT	239
BAD73696.1 FVKVDCIFGTDYSPKEIITISELLAELDRPIILSISPGTEVTPALAKNISQHVNM-YRIT	239
GJN13108.1 FVKVDCIFGTDYSPKEIITISELLQELDRPIILSVSPGTEVTPALAENISEHVNM-YRIT	207
ACN31209.1 FVKVDCIFGTDYSPEEIITISELLQEIDRPIILSISPGTAVTPALAENISDHVNM-YRIT	239
XP_047077940.1 FVKVDCIFGTDYSPKEIVAVSEVLKELERPVVLSISPGTKVTPALAENITRHVDM-YRIT	239
XP_044410809.1 FIKLDCIFGTDYSPKEIVAVSEILKELERPVVLSISPGTAVTPALAENITQHVDMEYRVT	240
*:* **:** * . :*: :*::* ::**:: *:**** *: ::: : *:* **:*
AEE77151.1 GDDWDTWKDVTAHFDISRDLSASSMIGARGLQGKSWPDLDMLPLGWLTDQGSNVGPHRAC	299
KAF3333174.1 SDDWDTWSDVASHFNISRDFASVKKIGAEGFRGRSWPDLDMLPLGWLTGPGIQQGPHRKC	299
CAD1820060.1 ADDWDTWPDVTTHFNISRDFAAAKKIGAKGLRGRSWPDLDMLPLGWLTDPGVRQGPHRKC	276
XP_047080979.1 GDDWDSWNDVSSHFSVSSAFAAANKIGAAGLRGKSWPDLDMLPFGWLTDPGVNQGPHRPC	299
BAK07302.1 GDDWDNWKDVSSHFTVSSAFAAANKIGATGLRGKSWPDLDMLPFGWLTDPGVNQGPHRLC	299
BAD73696.1 GDDWDNWKDVSSHFDVSSSFAAANKIGAIGLRGRSWPDLDMLPFGWLTNAGVNQGPHRQC	299
GJN13108.1 GDDWDKWKDVSSHFDVSSSFAAAKKIGAIGLQGRSWPDLDMLPFGWLTDPGVNQGPHRKC	267
ACN31209.1 GDDWDNWKDVSSHFGVSSSFATAKKIGATGLRGRSWPDLDMLPFGWLTDPSVNQGPHRKC	299
XP_047077940.1 GDDWDSWKDVLPHFDVARSFADAKKIGATGLQGRSWPDLDMLPFGRITNAGVREGPHRST	299
XP_044410809.1 GDDWDSWKDVRPHFDVARSFAAANKIGAPGLRGRSWPDLDMLPFGWLTDAGANQGPHRTT	300
.****.* ** ** :: :: . *** *::*:*********:* :*. . . ****
AEE77151.1 NLNLEEQKSQMTLWSIAKSPLMFGGDVRNLDATTYNLITNPTLLEIN	346
KAF3333174.1 NLTLDEQKTQMTLWSMARSPLMFGGDLRNLDGTTLSLISNPILLEIN	346
CAD1820060.1 NLTLDEQRTQMTLWSMAKSPLMFGGDLRHIDRATFRLITNPTLLEIN	323
XP_047080979.1 KLTVDEQKAQMTLWSMAKSPLMYGGDLRHLDNNTLSIITNPTLLKIN	346
BAK07302.1 NLTFEEQKAQMTLWSMAKSPLMYGGDLRHLDNSTFSIITNPTLLKIN	346
BAD73696.1 ELTSDEQRTQIALWSMAKSPLMYGGDLRHLDNDTLSIITNPTLLKIN	346
GJN13108.1 NLTTDEQKTQMALWSMVKSPLMYGGDLRHLDESTLSIITNPTLLKIN	314
ACN31209.1 NLTLDEQKAQMALWSMTKSPLMYGGDLRNLDDSTLNIITNSGLLKIN	346
XP_047077940.1 NLTFDEQRTQMLLWSMAKSPLMYGGDLRHLDDDTFNLITHPTLLKIN	346
XP_044410809.1 SLTFDEQTTQMVLWSMAKSPLMYGGDLRHLDDRTFNLITHPTLLKIN	347
.*. :** :*: ***:.:****:***:*::* * :*:: **:**

## Sheet: Supplementary File S3.7
Supplementary File S3.7 - Phylogenetic tree of GH27 domain sequences from Poales. The outer strip is coloured by organism as indicated in the legend. The OsAPSE sequence is highlighted in red. For reference, the domain architecture of the complete protein is shown.

## Sheet: Supplementary File S3.8
Supplementary File S3.8 - Multiple alignment of a selection of sequences from the APSE clade and GH27 clades I, II and III. Explanation of symbols: gap (-), conserved residue (.), highly conserved residue (:), identical residue (*).
KAF3333174.1_APSE PPRGWNSYDSFSWIIDEEAFLQNAEILA-QKLLPYGYEYVVVDFLWYRKNVDGAYVDSYG	59
ACN31209.1_APSE PPRGWNSYDSFSWIVDENAYLQNAQIMT-EKLLPHGYQYAVIDFLWYRKYVDGAYTDSYG	59
BAD73696.1_APSE PPRGWNSYDSFSWIVDENTYMQNAEILA-EKLLPHGYEFAVIDYLWYRKYVHGAYTDSYG	59
XP_047080979.1_APSE PPRGWNSFDSFSWTVDENAYLQNAKVLA-EKLLPHGYQYAVIDYLWYRRYVSGADSNSYG	59
BAK07302.1_APSE PPRGWNSYDSFSWTVDEIAYLQNAKILA-EKLLPHGYQYAVIDYLWYRRYVDGAYTDSYG	59
XP_047077940.1_APSE PPRGWNSYDSFSWTIDEAAFLHNAQIMA-DKLLPHGYQYAVIDFLWYRKNVNGSSTNSYG	59
XP_044410809.1_APSE PPRGWNSYDSFSWIIDEAAFLDNARIMA-NRLLPHGYQYAVIDFLWYRRIAAGSGVGAYG	59
ACF78685.1_AGAL1 --MGWNSWNHFQCDINEAVVRSTADALVAIGLAKAGYTYVNLDDCWADS-----------	47
BAC84411.1_AGAL1 ----WNSWNHFGCNINENTIRSTA------------------------------------	20
SPT16333.1_AGAL3 PQMGWNSWNFFACNINDTLIRETADALVSTGLAALGYNYVNIDDCWSYV-----------	49
BAC79549.1_AGAL3 PQMGWNSWNFFACNINETVIRDTADALVSTGLADLGYNYVNIDDCWSNV-----------	49
ACF78970.1_AGAL3 PQMGWNSWNFFACNINETVIRETADALVSTGLAALGYNFVNIDDCWSYV-----------	49
TKW32440.1_AGAL2 PQMGWNSWNHFACNINEDIIRQIADAMVDSGLAKLGYDYINIDDCWAAY-----------	49
BAT11450.1_AGAL2 PQMGWNSWNHFYCGINEQIIRETADALVNTGLAKLGYQYVNIDDCWAEY-----------	49
ACG46467.1_AGAL2 --MGWNSWNHFGCGINENLIKQTADALVNTGLAKLGYEYVNIDDCWAES-----------	47
***:: * ::: *
KAF3333174.1_APSE YDSIDKWGRPIPDPDRWPSSRDGKGFAEVAKKVHGMGLKFGIHLMRGISTKAVDANAPIL	119
ACN31209.1_APSE FDNIDEWGRPFPDLQRFPSSRVDRGFSQIASKVHGMGLKFGIHLMKGISVQAVNADTPIL	119
BAD73696.1_APSE FDNIDEWGRPFPDLQRFPSSRIDKGFSQLANKVHGMGLKFGIHLMKGISLQAVNGNTPIL	119
XP_047080979.1_APSE FDNIDAWGRPFPDLQRFPSSKGDKGFTQIASKVHEMGLKFGIHLMKGISTQAVNANTPIL	119
BAK07302.1_APSE FDNIDEWGRPFPDLQRFPSSKGDKGFSQIASKVHEMGLKFGIHLMKGISTQAVNANTPIL	119
XP_047077940.1_APSE FDNIDQWGRPFPDPDRFPSSKGGKGFKQIADKVHAMGLKFGIHLMNGINAQAVNASTPIL	119
XP_044410809.1_APSE FDSMDQWGRPYPDPQRFPSGRGGGGFRPIADKVHAMGFKFGIHLMNGISTQAVNANTPIL	119
ACF78685.1_AGAL1 --ERTKEGYMVANPKTFPS-----GIKALADYVHSKGLKLGIYSSAGTRT----------	90
BAC84411.1_AGAL1 -----------ADPKKFPS-----GIKALADYVHSKGLKLGIYSSAGSRT----------	54
SPT16333.1_AGAL3 --KRGNKGQLLPDPKTFPS-----GIKSLADYVRGKGLKLGIYSDAGVST----------	92
BAC79549.1_AGAL3 --KRGKKDQLLPDPKTFPS-----GIKDLADYVHGKGLKLGIYSDAGIFT----------	92
ACF78970.1_AGAL3 --KRGKQDQLLPDPKTFPS-----GIKALADYVHGKGLKLGIYSDAGKFT----------	92
TKW32440.1_AGAL2 --DRDSQGNLVANPSTFPS-----GIKVLADYVHGKGLKLGVYGDAGSFT----------	92
BAT11450.1_AGAL2 --SRDSQGNFVPNRQTFPS-----GIKALADYVHAKGLKLGIYSDAGSQT----------	92
ACG46467.1_AGAL2 --DRDYQGSFVANRQTFPS-----GIKALADYVHAKGLKLGIYSDAGTRT----------	90
: . :** *: :*. *: *:*:*:: *
KAF3333174.1_APSE DVHTGGVYNEDGRNWTARDIGLTHRTCGWMQHGFMSVNTDLGAGKAFLRSLYHLYTEWGV	179
ACN31209.1_APSE DIKTGKPYLEDGRQWTARDIGLSHRTCAWMTHGFMSVNTNIGAGRAFLRSLYRQYADWGV	179
BAD73696.1_APSE DIKTGKPYVEDGRQWTARDIGLTHRTCAWMPHGFMSVNTDIGAGKAFLRSLYQQYADWGV	179
XP_047080979.1_APSE DIETGKPYVENGRQWAAGDIGLNQTKCKWMDKGFMSVNTDIGAGRAFLRSLYRQYADWGV	179
BAK07302.1_APSE DIETGKPYVENGRQWAARDIGLTHKTCAWMPHGFMSVNTDIGAGRAFLRSLYRQYADWGV	179
XP_047077940.1_APSE DIGTGNAYVEDGRQWTASDIGLTHRTCAWMSKGFMSVNTDMGAGRAFLRSLYRQYAEWGV	179
XP_044410809.1_APSE DVRTGKAYVENGRQWRARDIGLTHRTCAWMPKGFMSVNTDLGAGRAFLRSLYRQYVDWGV	179
ACF78685.1_AGAL1 --------------------------CSNRMPGSL----------GYEERDAKMFASWGV	114
BAC84411.1_AGAL1 --------------------------CSKTMPGSL----------GYEDIDAKTFASWGV	78
SPT16333.1_AGAL3 --------------------------CQV-RPGSL----------HHENDDAALFASWGV	115
BAC79549.1_AGAL3 --------------------------CQV-RPGSL----------HHEKDDAAIFASWGV	115
ACF78970.1_AGAL3 --------------------------CQV-RPGSL----------GHENDDAAIFASWGI	115
TKW32440.1_AGAL2 --------------------------CSNKMPGSL----------GYEEQDAKTFASWGV	116
BAT11450.1_AGAL2 --------------------------CSNKMPGSL----------DHEEQDVKTFASWGV	116
ACG46467.1_AGAL2 --------------------------CSQKMPGSL----------DHEEQDVKTFSSWGI	114
* * : . : .**:
KAF3333174.1_APSE DFVKLDCVFGDDYDPKE-IITVSQLLEELDRPVILSISPGTHVTPSMSETIDKYVNM-YR	237
ACN31209.1_APSE DFVKVDCIFGTDYSPEE-IITISELLQEIDRPIILSISPGTAVTPALAENISDHVNM-YR	237
BAD73696.1_APSE DFVKVDCIFGTDYSPKE-IITISELLAELDRPIILSISPGTEVTPALAKNISQHVNM-YR	237
XP_047080979.1_APSE DFVKVDCIFGDDYSPKE-IITISELLQGLDRPIVLSISPGTQVSPALAQNISEHVNM-YR	237
BAK07302.1_APSE DFVKVDCIFGTDYSPEE-VITISQLLRELDRPIVLSISPGTEVTVPLAENISEHVNM-YR	237
XP_047077940.1_APSE DFVKVDCIFGTDYSPKE-IVAVSEVLKELERPVVLSISPGTKVTPALAENITRHVDM-YR	237
XP_044410809.1_APSE DFIKLDCIFGTDYSPKE-IVAVSEILKELERPVVLSISPGTAVTPALAENITQHVDMEYR	238
ACF78685.1_AGAL1 DYLKYDNCYRDGTPETVRFGRMSRALVNSGRPIFYSLCEWGFMEVPKWG---GMYGNSWR	171
BAC84411.1_AGAL1 DYLKYDNCNSDGSSETVRFPKMSFALRKTGRPIFYSICEWGQRNVATWG---GQYGNSWR	135
SPT16333.1_AGAL3 DYLKYDNCYNLGIPPKERYPPMRDALNSTGRQIFYSLCEWGQDDPALWA---GKVGNSWR	172
BAC79549.1_AGAL3 DYLKYDNCYNLGIKPKDRYPPMRDALNSTGRQIFYSLCEWGQDDPALWA---GKVGNSWR	172
ACF78970.1_AGAL3 DYLKYDNCYNLGIKPQKRYPPMRDALNSTGRQIFYSLCEWGQYDPALWA---GKVGNSWR	172
TKW32440.1_AGAL2 DYLKYDNCNDQGLSPQPRYINMSKALLNSGRNIFFSLCEWGVDDPATWA---SGVGNSWR	173
BAT11450.1_AGAL2 DYLKYDNCNDAGRSVMERYTRMSNAMKTYGKNIFFSLCEWGKENPATWA---GRMGNSWR	173
ACG46467.1_AGAL2 DYLKYDNCNDAGRSVMERYTKMSNAMKTYGKGIFFSLCEWGRQNPATWA---GGMGNSWR	171
*::* * . : : : :. *:. . :*
KAF3333174.1_APSE ITSDDWDTWSDVASHFNISRDFASVKKIGAEGFRGRSWPDLDMLPLGWLTGPGIQQGPHR	297
ACN31209.1_APSE ITGDDWDNWKDVSSHFGVSSSFATAKKIGATGLRGRSWPDLDMLPFGWLTDPSVNQGPHR	297
BAD73696.1_APSE ITGDDWDNWKDVSSHFDVSSSFAAANKIGAIGLRGRSWPDLDMLPFGWLTNAGVNQGPHR	297
XP_047080979.1_APSE ITGDDWDSWNDVSSHFSVSSAFAAANKIGAAGLRGKSWPDLDMLPFGWLTDPGVNQGPHR	297
BAK07302.1_APSE ITGDDWDNWKDVSSHFTVSSAFAAANKIGATGLRGKSWPDLDMLPFGWLTDPGVNQGPHR	297
XP_047077940.1_APSE ITGDDWDSWKDVLPHFDVARSFADAKKIGATGLQGRSWPDLDMLPFGRITNAGVREGPHR	297
XP_044410809.1_APSE VTGDDWDSWKDVRPHFDVARSFAAANKIGAPGLRGRSWPDLDMLPFGWLTDAGANQGPHR	298
ACF78685.1_AGAL1 TTGDINDTWSGMLDNIDLNDAYARYAK-------PGGWNDPDMLEVGN------------	212
BAC84411.1_AGAL1 TTGDINDSWASMLSNIDSNDASASYAK-------PGGWNDPDMLEVGN------------	176
SPT16333.1_AGAL3 TTDDIQDTWKSMTDIADKNNKWASYAG-------PGGWNDPDMLEVGN------------	213
BAC79549.1_AGAL3 TTDDIQDTWKSMTDIADKNNKWASYAG-------PGGWNDPDMLEVGN------------	213
ACF78970.1_AGAL3 TTDDITDTWKSMTDIADKNNKWASYAG-------PGGWNDPDMLEVGN------------	213
TKW32440.1_AGAL2 TTGDIQDNWGSMTAIADANDKWASYAG-------PGGWNDPDMLEVGN------------	214
BAT11450.1_AGAL2 TTGDIADNWGSMTSRADENDQWAAYAG-------PGGWNDPDMLEVGN------------	214
ACG46467.1_AGAL2 TTDDIADNWGSMTSRADQNDRWASYAG-------PGGWNDPDMLEVGN------------	212
*.* *.* .: * .* * *** .*
KAF3333174.1_APSE KCNLTLDEQKTQMTLWSMARSPLMFGGDLRNLDGTTLSLISNPILLEIN--	346
ACN31209.1_APSE KCNLTLDEQKAQMALWSMTKSPLMYGGDLRNLDDSTLNIITNSGLLKIN--	346
BAD73696.1_APSE QCELTSDEQRTQIALWSMAKSPLMYGGDLRHLDNDTLSIITNPTLLKIN--	346
XP_047080979.1_APSE PCKLTVDEQKAQMTLWSMAKSPLMYGGDLRHLDNNTLSIITNPTLLKIN--	346
BAK07302.1_APSE LCNLTFEEQKAQMTLWSMAKSPLMYGGDLRHLDNSTFSIITNPTLLKIN--	346
XP_047077940.1_APSE STNLTFDEQRTQMLLWSMAKSPLMYGGDLRHLDDDTFNLITHPTLLKIN--	346
XP_044410809.1_APSE TTSLTFDEQTTQMVLWSMAKSPLMYGGDLRHLDDRTFNLITHPTLLKIN--	347
ACF78685.1_AGAL1 -GGMAYNEYVVHFSLWAIAKAPLVIGCDVTRVSNETLGILSNAEVIAISQD	262
BAC84411.1_AGAL1 -GGMTNDEYVVHISLWAIAKAPLIIGCDVRSISRETMEILSNPEVIAINQD	226
SPT16333.1_AGAL3 -GGMTFAEYRAHFSIWALMKAPLLIGCDVRNMTSETIEILSNKEVIQVNQD	263
BAC79549.1_AGAL3 -GGMTFAEYRAHFSIWALMKAPLLIGCDVRNMTKETMEILSNKEVIQVNQD	263
ACF78970.1_AGAL3 -GGMTLAEYRSHFSIWALMKAPLLIGCDVRNMTSETMEILSNKEVIQVNQD	263
TKW32440.1_AGAL2 -GGMTTEEYRSHFSIWALAK-------------------------------	233
BAT11450.1_AGAL2 -GGMSEAEYRSHFSIWALAKAPLLIGCDVRSMSQQTKNILSNSEVIAVNQD	264
ACG46467.1_AGAL2 -GGMSEAEYRSHFSIWALAKAPLLIGCDVRAMSQQTMGILSNSEVIAVNQD	262
:: * :: :*:: :
