# Supplementary material for: OsAPSE modulates non-covalent interactions between arabinogalactan protein O-glycans and pectin in rice cell walls
Source: Front Plant Sci. 2025 May 22;16:1588802. doi: 10.3389/fpls.2025.1588802 (PMC12137362; doi:10.3389/fpls.2025.1588802)
Supplement: Supplementary file 4 [file Table4.xlsx]

## Sheet: Supplementary File S4.1
Supplementary File S4.1 - Overview of GH27 protein models used in this study
GH27 activity (or presumed)	Organism	Taxonomic kingdom	Genbank ID	Model source	PDB or UniProt ID	GH27 domain coordinates
APSE	Oryza sativa	Viridiplantae	BAD73696.1	AlphaFold	Q5QLK3	42-387
(OsAPSE)
APSE	Arabidopsis thaliana	Viridiplantae	AEE77151.1	AlphaFold	F4JCI4	42-387
(AtAPSE)
APSE	Zea mays	Viridiplantae	ACN31209.1	AlphaFold	C0PAL4	41-386
APSE	Hordeum vulgare	Viridiplantae	BAK07302.1	AlphaFold	F2EIY0	43-388
APSE	Triticum monococcum	Viridiplantae	ACJ06602.1	AlphaFold	B6VCJ9	3-224
APSE	Ananas comosus	Viridiplantae	CAD1820060.1	AlphaFold	A0A6V7NN82	33-355
AGAL	Oryza sativa	Viridiplantae	BAB12570.1	PDB	1UAS	64-327
(OsAGAL1)
AGAL	Oryza sativa	Viridiplantae	BAC79549.1	AlphaFold	Q69R81	62-324
(OsAGAL2)
AGAL	Oryza sativa	Viridiplantae	EAZ41098.1	AlphaFold	B9FX12	54-307
(OsAGAL3)
AGAL	Oryza sativa	Viridiplantae	AAG13536.1	AlphaFold	A0A0P0XVP1	47-280
(OsAGAL4)
AGAL	Zea mays	Viridiplantae	ACF78685.1	AlphaFold	B4F992	1-262
AGAL	Triticum aestivum	Viridiplantae	SPT16333.1	AlphaFold	A0A1D5V2V1	66-328
AGAL	Setaria viridis	Viridiplantae	TKW32440.1	AlphaFold	A0A4U6VRG9	46-278
AGAL	Homo sapiens	Metazoa	BAA34059.1	PDB	1R46	40-322
AGAL	Nicotiana benthamiana	Viridiplantae	XP_009760245.1	PDB	6F4C	59-322
AGAL	Saccharomyces cerevisiae	Fungi	CAA26888.1	PDB	3LRK	30-318
AGAL	Mortierella vinacea	Fungi	KAG21883341.1	PDB	3A5V	29-316
NAGA	Gallus gallus	Metazoa	AAA16614.1	PDB	1KTB	9-292
ARAP	Streptomyces avermitilis	Bacteria	BAC69897.1	PDB	3A21	57-338
IMDase	Arthrobacter globiformis	Bacteria	BAC76886.1	PDB	5AWO	54-398

## Sheet: Supplementary File S4.2
Supplementary File S4.2 - Structural alignments between OsAPSE and other GH27 proteins or protein domains
STRUCTURAL ALIGNMENTS WITH FULL-LENGTH OsAPSE
OsAPSE against GH27 AGALs from Poales						OsAPSE against AGALs from O. sativa						OsAPSE against other APSEs from Viridiplantae
Organism	Protein name	UniProt ID	RMSD (Å)	residues		Organism	Protein name	UniProt ID / PDB	RMSD (Å)	residues		Organism	Protein name	UniProt ID / PDB	RMSD (Å)	residues
Zea mays	ZmAGAL	B4F992	6.00708	176		Oryza sativa	OsAGAL1	1UAS (PDB)	3.09745	160		Hordeum vulgare	HvAPSE	F2EIY0	0.273915	344
Triticum aestivum	TaAGAL	A0A1DV2V1	6.00685	168		Oryza sativa	OsAGAL2	Q69R81	5.98338	168		Ananas comosus	AcAPSE	A0A6V7NN82	1.68405	312
Setaria viridis	SvAGAL	A0A4U6VRG9	5.85691	184		Oryza sativa	OsAGAL3	B9FX12	2.96019	160		Zea mays	ZmAPSE	C0PAL4	0.295216	344
Oryza sativa	OsAGAL2	Q69R81	5.98338	168		Oryza sativa	OsAGAL4	A0A0P0XVP1	6.23546	176		Triticum monococcum	TmAPSE	B6VCJ9	0.685042	200
												Arabidopsis thaliana	AtAPSE	F4CJI4	0.740626	344
		Mean RMSD	5.96355	Å				Mean RMSD	4.56912	Å
		Standard deviation	0.0623192					Standard deviation	1.54364					Mean RMSD	0.73577	Å
														Standard deviation	0.510537
STRUCTURAL ALIGNMENTS WITH GH27 DOMAIN OF OsAPSE
GH27_OsAPSE against various GH27 AGALs
Kingdom	Organism	Protein name	PDB	RMSD (Å)	residues
Metazoa	Gallus gallus	GgNAGA	1KTB	3.6327	168
Metazoa	Homo sapiens	HsAGAL	1R46	6.1892	184
Fungi	Mortirella vinacea	MvAGAL	3A5V	6.24371	176
Fungi	Saccharomyces cerevisiae	ScAGAL	3LRK	5.588	176
Bacteria	Streptomyces avermitilis	SaARAP	3A21	5.46835	208
Bacteria	Arthrobacter globiformis	AgIMDase	5AWO	3.66932	272
Viridiplantae	Nicotiana benthamiana	NbAGAL	6F4C	6.75585	168
			Mean RMSD	5.36388	Å
			Standard deviation	1.15403
