# Supplementary material for: OsAPSE modulates non-covalent interactions between arabinogalactan protein O-glycans and pectin in rice cell walls
Source: Front Plant Sci. 2025 May 22;16:1588802. doi: 10.3389/fpls.2025.1588802 (PMC12137362; doi:10.3389/fpls.2025.1588802)
Supplement: Supplementary file 5 [file Table5.xlsx]

## Sheet: Supplementary File S5.1
Supplementary File S5.1 - Binding affinities for the different carbohydrates and the GH27 domain of OsAPSE
Ligand	Docked ligand in catalytic site	Binding and stacking residues	Binding affinity (kcal/mol)	Dissociation constant Kd at 300 K (µM)	Number of hydrogen bonds	Number of stacking residues		Gas constant	8.31446	J/K*mol
β-L-Arabinose	#VALUE!	#VALUE!	-6.0928	36.4323	8	3
α-D-Xylose	#VALUE!	#VALUE!	-6.9967	7.99852	8	3
β-D-Glucose	#VALUE!	#VALUE!	-5.8047	59.0695	8	3
α-D-Galactose	#VALUE!	#VALUE!	-6.0854	36.8874	8	3
β-D-GalNAc	#VALUE!	#VALUE!	-6.1744	31.7719	9	3
Melibiose	#VALUE!	#VALUE!	-6.3473	23.7732	11	3
Raffinose	#VALUE!	#VALUE!	-6.7834	11.4392	10	3

## Sheet: Supplementary File S5.2
Supplementary File S5.2 - Hydrogen bonds during molecular dynamics simulations
Frame	ajugose	arabinose	galactose	galnac	glcnac	melibiose	pnp_arabinose	pnp_galactose	raffinose	stachyose	verbascose
1	5	4	3	3	3	3	4	4	4	5	4
2	4	5	4	3	5	3	2	3	2	5	6
3	3	3	4	5	3	2	0	3	2	5	4
4	6	2	3	5	2	2	1	3	2	3	5
5	6	5	3	3	3	3	3	3	2	5	4
6	2	3	3	5	2	2	2	2	3	3	6
7	4	5	4	4	2	3	1	1	3	5	5
8	5	4	2	4	3	2	2	2	3	5	6
9	3	5	4	4	3	2	3	2	4	5	5
10	4	4	4	4	3	3	3	3	2	7	6
11	5	3	3	3	3	4	3	3	2	6	7
12	4	4	4	5	3	3	2	2	2	6	5
13	4	4	4	5	3	2	2	3	3	4	7
14	3	5	4	4	3	2	1	2	4	6	6
15	3	4	4	4	3	3	2	2	2	5	7
16	6	3	4	4	4	3	3	3	2	4	6
17	6	3	4	4	4	2	3	1	1	5	4
18	5	4	4	4	3	2	2	3	1	5	5
19	5	4	4	4	4	3	1	2	4	4	5
20	5	3	4	4	3	3	1	2	2	6	6
21	5	3	4	4	3	1	2	1	2	6	6
22	3	4	4	3	4	2	0	1	0	6	6
23	5	2	4	3	0	2	2	3	0	5	5
24	5	3	4	1	3	2	1	2	1	7	6
25	5	2	4	4	3	3	2	1	0	5	5
26	6	2	4	4	2	2	2	2	1	5	5
27	5	4	6	5	3	3	1	2	0	4	5
28	6	2	3	4	3	2	2	4	0	5	5
29	4	3	4	3	2	3	2	3	0	4	5
30	5	4	2	4	3	3	2	3	1	4	5
31	6	3	2	4	4	1	2	3	1	4	4
32	4	4	2	5	3	2	2	2	2	5	5
33	5	4	4	7	3	3	1	3	1	4	5
34	4	2	4	3	2	3	2	3	2	3	5
35	5	3	3	3	4	2	1	3	2	3	5
36	3	4	3	6	2	3	1	4	1	4	5
37	4	1	4	5	3	2	2	2	1	4	5
38	4	1	4	3	2	4	2	2	2	4	5
39	4	3	4	5	2	4	0	4	2	4	5
40	4	3	3	3	4	2	1	4	2	4	5
41	4	4	2	5	4	3	2	3	2	5	5
42	4	4	3	4	4	4	1	3	1	5	5
43	3	3	4	5	3	2	2	4	2	5	4
44	4	3	4	4	4	2	2	5	2	5	3
45	5	2	4	4	4	4	2	3	2	5	3
46	5	3	2	4	4	3	2	3	1	5	4
47	5	4	3	3	2	2	1	4	2	6	4
48	7	3	4	4	3	3	1	4	4	4	4
49	7	2	2	4	4	2	1	4	2	5	4
50	4	3	3	3	4	4	1	4	3	5	3
51	6	3	2	4	5	3	0	5	3	5	4
52	5	4	3	4	5	4	0	3	3	6	3
53	3	3	3	4	2	3	1	4	3	4	3
54	6	3	4	3	2	2	2	4	2	4	4
55	5	4	4	4	2	2	0	3	2	5	2
56	6	5	4	4	1	3	2	2	2	6	3
57	5	4	3	4	2	4	0	2	3	3	3
58	4	4	2	4	2	3	2	4	1	4	3
59	5	3	3	3	2	3	1	4	2	4	3
60	2	4	3	4	3	2	2	4	3	4	3
61	4	4	3	2	3	2	2	3	2	5	3
62	2	4	3	4	3	3	2	4	3	5	3
63	2	6	2	4	4	2	2	4	1	4	3
64	2	5	4	4	1	2	2	3	2	4	3
65	2	5	1	4	2	3	2	2	2	4	2
66	1	3	4	3	1	2	1	5	3	5	2
67	0	4	2	4	1	4	1	4	1	4	3
68	2	4	4	3	2	1	2	3	2	4	2
69	3	4	2	4	3	2	2	4	3	3	2
70	2	4	4	4	2	2	2	3	3	4	2
71	3	4	3	3	1	3	0	4	3	5	3
72	4	5	3	3	2	3	2	3	1	4	3
73	3	4	4	3	4	3	0	2	1	4	2
74	2	4	2	4	2	3	1	5	2	4	3
75	5	4	4	5	2	3	2	4	4	5	4
76	3	4	4	5	1	1	1	3	4	5	2
77	2	4	2	4	2	3	1	4	3	5	2
78	3	3	3	4	3	2	1	3	3	4	2
79	3	4	2	4	2	2	1	3	4	4	3
80	3	1	4	4	2	3	1	3	3	3	2
81	2	4	2	4	3	1	1	3	3	5	3
82	3	4	3	4	2	2	2	1	2	6	4
83	2	4	3	5	3	2	3	4	3	3	3
84	4	3	5	4	2	2	2	3	2	4	2
85	2	3	3	4	3	2	2	3	2	3	2
86	4	2	3	4	2	3	1	3	2	3	3
87	3	3	2	4	2	3	2	4	3	3	3
88	5	4	2	4	2	3	2	3	2	4	3
89	3	3	2	6	2	2	2	1	2	2	4
90	4	4	3	3	2	2	2	3	2	3	3
91	6	3	3	6	3	1	2	3	2	3	3
92	3	3	4	3	2	1	2	2	2	4	2
93	3	4	3	4	3	2	2	3	2	3	4
94	3	3	3	6	3	1	2	3	2	3	4
95	5	3	2	4	3	1	2	3	3	3	3
96	6	2	3	5	2	2	2	3	2	2	2
97	3	3	3	4	3	4	2	2	3	3	3
98	4	2	1	5	3	2	3	2	3	3	3
99	2	4	3	5	2	4	1	3	3	2	3
100	3	4	3	5	2	2	2	3	4	4	3
101	2	3	1	4	2	2	3	3	2	3	4
102	4	3	4	4	2	2	1	3	3	4	3
103	4	3	3	3	4	3	2	2	3	3	3
104	5	4	3	5	2	2	1	3	2	2	3
105	2	4	3	3	3	3	1	3	2	2	3
106	4	4	3	4	2	2	1	3	2	3	3
107	2	3	2	4	3	3	2	2	2	2	4
108	4	2	2	5	5	3	2	3	3	4	4
109	3	4	2	4	3	3	2	1	4	3	2
110	4	4	4	5	2	2	2	1	3	3	4
111	3	3	4	5	3	2	1	3	2	3	2
112	4	3	1	4	1	2	3	3	3	3	3
113	3	3	3	5	3	2	2	4	3	3	2
114	3	2	2	4	4	3	2	2	3	3	1
115	3	4	3	4	2	3	1	4	4	4	2
116	3	2	2	4	2	3	2	4	2	3	1
117	5	3	3	4	1	2	2	2	2	2	1
118	3	2	1	6	4	2	1	3	3	4	1
119	2	2	3	4	3	2	0	2	2	4	2
120	4	4	3	4	3	2	2	3	2	4	2
121	4	3	2	5	0	1	1	4	2	5	2
122	3	3	4	5	2	1	2	4	3	4	3
123	4	5	4	5	0	2	2	3	2	5	3
124	1	3	2	4	1	3	2	4	2	5	2
125	3	5	3	5	3	2	0	4	1	4	3
126	5	4	2	3	3	1	2	3	2	5	3
127	3	2	2	5	2	3	1	3	2	4	2
128	3	4	3	5	2	2	2	4	3	5	2
129	2	2	3	4	1	2	3	3	2	5	2
130	3	1	3	4	2	2	1	3	2	5	3
131	3	4	2	3	2	2	2	4	2	5	4
132	4	2	3	4	1	1	1	3	2	5	2
133	3	4	3	4	2	1	1	3	2	4	2
134	3	4	4	3	2	1	2	4	3	5	2
135	3	4	3	5	0	1	3	3	3	3	2
136	3	2	2	5	1	1	1	5	2	3	2
137	2	2	2	4	2	2	1	3	2	4	3
138	4	3	1	5	0	2	1	2	2	4	3
139	4	3	2	5	1	2	2	3	1	4	1
140	4	3	3	2	1	2	2	5	2	3	3
141	3	2	4	4	1	1	1	5	2	3	4
142	3	2	2	5	1	2	3	3	2	3	3
143	3	1	2	5	1	2	2	4	2	3	1
144	3	3	2	4	2	2	0	3	2	3	3
145	4	2	1	4	1	3	1	4	2	3	4
146	3	3	3	5	3	2	2	4	2	3	3
147	2	2	5	5	2	2	2	4	3	4	3
148	2	3	3	4	2	1	1	3	3	3	4
149	4	3	3	4	3	2	2	4	2	4	4
150	3	3	2	5	2	2	2	3	4	5	3
151	1	4	1	4	1	2	3	3	4	4	1
152	5	4	3	3	3	2	1	4	1	4	3
153	3	4	4	5	3	2	2	4	3	3	2
154	4	2	1	2	2	3	2	4	3	4	3
155	3	2	3	4	3	1	3	3	3	2	3
156	4	2	3	3	2	3	1	4	3	4	3
157	3	2	3	4	1	4	1	3	1	3	3
158	4	3	4	5	2	2	1	4	1	2	3
159	2	2	2	5	2	2	1	4	3	4	3
160	2	3	4	4	2	3	1	5	2	3	4
161	3	4	4	4	2	2	2	3	2	3	4
162	3	4	2	5	2	3	2	2	3	3	3
163	4	4	3	4	2	5	2	2	3	4	3
164	4	3	3	5	2	3	2	2	2	5	2
165	4	4	4	4	1	4	1	3	1	3	2
166	3	2	3	5	2	3	2	2	3	2	3
167	5	2	3	5	0	3	1	2	2	2	4
168	3	4	3	4	1	4	0	2	3	2	3
169	2	4	4	4	3	3	2	1	2	3	3
170	4	4	3	4	2	2	1	2	4	3	4
171	4	4	3	5	2	2	2	2	1	3	2
172	2	4	4	5	2	2	1	1	3	4	3
173	4	4	5	4	1	2	2	2	3	2	3
174	4	2	4	5	3	2	1	1	2	4	4
175	3	3	4	3	3	3	2	1	2	4	4
176	4	4	2	4	2	3	2	2	2	4	3
177	3	3	4	5	3	3	1	2	2	3	3
178	5	2	3	5	3	4	1	2	2	3	2
179	3	2	4	4	1	3	2	2	2	3	2
180	2	4	4	5	2	4	1	1	2	3	2
181	5	2	2	4	2	4	2	2	2	3	2
182	3	3	3	5	2	3	1	2	2	3	2
183	4	3	3	4	2	4	2	1	2	4	2
184	5	4	2	5	3	4	1	1	2	2	2
185	5	5	3	3	3	3	1	2	3	4	2
186	5	3	2	4	3	3	1	2	2	2	1
187	5	4	2	5	2	3	1	1	3	2	1
188	3	5	3	4	2	2	1	2	3	3	1
189	2	3	4	5	2	3	2	2	3	2	2
190	5	4	3	4	2	3	1	1	2	2	2
191	3	3	3	4	3	3	2	1	2	4	2
192	3	4	2	5	2	2	2	2	3	3	2
193	3	3	2	4	2	2	3	1	2	3	2
194	5	4	3	3	1	2	1	2	2	3	2
195	6	4	2	4	1	2	1	2	3	4	2
196	6	5	1	4	1	3	2	2	2	4	2
197	5	4	4	5	1	4	1	1	1	2	1
198	5	4	4	5	1	2	2	2	2	3	2
199	5	3	4	5	1	2	1	2	3	3	1
200	4	2	3	5	1	3	1	2	2	3	1
201	3	2	2	5	1	3	2	2	2	3	3
202	4	4	3	4	1	2	1	2	3	3	2
203	3	2	2	5	1	2	1	2	2	3	2
204	4	3	2	4	1	3	1	2	2	2	2
205	3	4	2	5	1	2	2	2	1	2	1
206	4	4	3	4	0	3	2	2	2	2	4
207	4	2	2	5	1	2	1	2	2	3	2
208	3	2	3	5	1	2	1	1	2	4	4
209	1	4	3	4	1	3	2	2	2	4	2
210	3	1	3	5	1	2	2	2	1	3	3
211	3	4	2	5	1	2	2	2	1	3	3
212	3	4	2	4	0	3	1	2	3	3	2
213	3	3	4	4	1	4	1	1	3	2	1
214	5	3	2	5	1	3	1	2	2	4	1
215	5	3	4	3	2	3	1	2	3	4	2
216	5	3	5	5	2	3	1	2	2	3	1
217	4	3	2	5	1	3	1	2	3	2	3
218	4	2	3	4	1	2	1	2	2	3	1
219	4	3	3	4	0	2	2	2	2	4	1
220	4	3	4	4	0	2	1	1	1	2	1
221	5	3	4	5	0	2	2	2	2	4	2
222	2	3	3	4	1	2	2	2	3	5	2
223	2	3	5	4	1	2	2	2	2	3	3
224	4	4	5	4	0	4	0	3	3	3	2
225	4	3	4	4	1	2	2	2	3	2	2
226	5	3	4	4	1	2	2	2	2	3	2
227	4	4	2	4	0	2	2	1	1	3	2
228	2	3	4	4	0	3	1	2	2	3	2
229	3	4	4	4	2	2	2	2	2	4	3
230	3	3	4	3	2	3	2	2	2	3	2
231	3	4	4	4	1	2	1	2	2	3	3
232	2	4	3	3	1	3	1	2	2	3	2
233	4	3	1	3	1	2	1	2	2	2	4
234	3	4	4	3	1	2	1	2	2	3	3
235	3	3	5	4	2	3	2	2	2	2	3
236	3	3	5	4	1	3	1	2	1	2	2
237	3	3	3	3	1	3	1	2	3	3	3
238	3	3	2	3	1	2	1	2	4	3	2
239	3	4	4	3	1	3	1	2	2	3	3
240	3	4	3	5	1	2	2	2	1	3	3
241	2	4	3	4	1	2	0	2	1	3	1
242	2	3	3	2	1	2	1	2	2	3	2
243	4	3	3	3	1	2	2	2	3	2	2
244	3	3	5	5	2	2	1	2	2	2	4
245	5	3	3	3	0	2	2	2	2	3	2
246	4	1	4	4	2	2	2	2	2	2	2
247	4	4	3	4	1	3	3	2	2	3	2
248	3	3	4	3	0	2	1	2	3	4	2
249	3	3	4	5	1	2	2	2	2	2	2
250	3	2	5	3	0	2	2	2	2	4	2
251	3	3	4	3	1	1	1	2	4	4	2
252	3	3	2	4	1	3	2	2	0	2	2
253	3	3	3	3	1	2	1	2	2	3	1
254	3	4	4	3	2	2	1	2	3	4	0
255	1	3	4	4	2	3	1	2	3	4	1
256	3	2	4	4	2	2	2	2	3	3	1
257	3	2	2	3	1	2	2	3	2	2	2
258	2	3	3	3	1	2	1	2	3	2	1
259	3	3	4	3	1	2	1	2	3	4	2
260	3	2	4	4	2	3	2	2	2	3	2
261	3	3	3	5	2	2	1	2	4	3	2
262	4	3	5	4	1	2	2	2	2	2	4
263	2	3	3	5	2	2	1	2	2	5	2
264	4	4	3	3	2	2	2	1	3	2	2
265	2	2	3	5	0	2	1	3	4	3	2
266	3	3	4	3	2	1	2	2	2	3	1
267	3	2	4	3	2	2	1	3	2	4	1
268	4	3	4	4	0	2	1	2	2	3	2
269	3	2	4	4	1	2	0	3	2	3	2
270	4	3	4	3	0	2	2	2	2	3	2
271	3	3	2	4	2	3	2	2	2	3	2
272	4	3	2	4	2	2	1	2	5	3	1
273	2	3	3	4	2	3	1	2	1	3	1
274	3	1	3	4	2	2	1	2	2	3	1
275	4	1	5	5	2	2	1	2	3	4	1
276	3	4	4	5	3	1	2	2	4	5	1
277	3	3	5	5	2	3	2	2	1	4	1
278	4	2	4	3	2	2	2	2	4	4	0
279	3	3	4	4	2	3	1	2	2	5	1
280	3	4	4	5	2	3	2	2	2	4	3
281	3	4	3	2	2	2	2	2	3	3	2
282	2	4	4	4	2	3	1	3	2	6	1
283	3	3	4	4	2	2	1	3	1	5	1
284	3	4	3	4	2	1	2	2	3	5	1
285	2	4	4	4	2	3	2	2	2	5	1
286	3	4	5	3	2	2	2	2	2	5	1
287	3	4	3	4	2	2	2	2	2	4	1
288	4	5	5	4	2	2	1	2	1	4	1
289	4	3	4	3	1	2	2	3	2	5	2
290	2	4	3	3	2	3	0	2	3	4	1
291	3	4	3	4	2	2	3	2	2	5	1
292	2	4	3	4	2	3	2	2	3	4	1
293	4	4	4	3	2	2	1	1	2	4	1
294	4	4	4	4	2	1	1	2	2	5	1
295	4	4	4	4	1	2	1	2	1	5	3
296	4	4	2	4	1	2	1	2	2	3	2
297	4	2	3	5	1	6	1	2	3	6	2
298	4	4	3	4	1	2	2	1	3	4	2
299	3	3	3	4	1	4	2	2	3	4	3
300	2	3	4	4	1	3	1	2	5	3	3
301	4	2	3	4	1	2	1	2	5	5	3
302	4	2	3	3	2	2	1	2	4	3	2
303	4	4	4	4	1	4	1	2	3	5	3
304	4	4	4	4	1	1	1	3	4	4	3
305	3	5	3	4	2	2	1	1	2	4	2
306	3	3	4	4	2	3	2	1	2	5	2
307	2	5	4	4	2	3	1	2	3	5	2
308	3	3	3	4	2	3	1	2	3	6	2
309	3	3	3	3	3	2	1	2	2	3	3
310	3	3	3	5	2	3	2	1	3	5	3
311	3	6	2	4	1	2	1	2	3	4	2
312	3	3	3	3	3	3	2	2	4	3	2
313	3	5	2	3	2	3	1	2	2	4	2
314	3	5	2	3	2	2	1	2	1	3	2
315	3	4	2	3	3	2	1	2	2	4	3
316	4	5	4	4	2	3	1	2	2	4	2
317	5	4	3	3	2	4	1	2	3	4	2
318	3	5	4	6	2	4	1	2	3	3	3
319	3	4	5	4	2	4	2	2	3	4	2
320	3	4	3	4	1	1	1	2	1	5	2
321	2	5	4	4	4	3	1	2	2	5	3
322	4	4	5	3	2	3	2	2	3	4	3
323	2	3	4	4	2	3	1	2	3	4	3
324	3	4	4	4	3	3	3	2	3	4	2
325	3	4	4	4	4	3	1	2	2	4	3
326	4	3	4	3	3	3	2	2	1	3	2
327	3	4	4	4	1	3	1	2	3	6	2
328	4	4	4	4	2	4	3	2	2	5	3
329	3	4	4	3	3	3	2	2	1	5	3
330	4	4	3	5	0	4	0	2	2	4	3
331	2	4	4	5	0	3	3	2	1	5	3
332	5	3	3	4	0	3	2	2	4	3	2
333	4	3	4	4	0	3	1	2	5	5	4
334	3	2	4	4	0	3	2	2	6	4	3
335	2	5	5	4	0	2	1	2	4	4	3
336	3	5	3	4	0	3	1	2	4	5	4
337	4	5	4	4	0	2	1	3	2	4	4
338	4	3	4	3	1	2	2	2	2	5	4
339	4	5	5	4	1	3	2	3	3	3	4
340	3	4	3	4	0	2	3	3	3	6	3
341	3	2	3	4	0	4	2	3	3	3	3
342	4	2	3	4	0	4	1	2	2	5	3
343	4	2	3	5	0	5	2	2	4	5	3
344	3	4	4	5	0	3	2	2	3	5	2
345	1	3	2	4	0	2	2	3	2	4	2
346	3	1	3	4	0	6	1	3	3	7	4
347	4	3	4	3	0	4	0	3	3	4	3
348	3	3	3	4	0	2	2	3	4	2	4
349	3	2	4	5	0	3	1	3	3	4	3
350	3	1	4	4	0	4	2	3	3	4	3
351	3	3	4	4	0	5	2	2	2	3	4
352	3	3	3	4	0	5	2	3	3	5	2
353	3	2	2	4	0	4	2	2	3	4	2
354	2	4	4	5	0	3	2	3	2	5	4
355	4	5	2	4	0	3	1	3	3	5	4
356	3	5	3	4	0	6	2	3	2	6	4
357	3	2	3	4	0	5	2	2	3	5	4
358	2	4	4	3	0	3	2	2	4	4	3
359	2	4	4	4	0	5	2	2	4	4	3
360	3	4	3	4	0	3	2	2	3	3	4
361	4	4	4	5	0	2	2	3	3	4	4
362	4	5	2	5	0	3	2	3	3	3	4
363	3	5	3	4	0	4	2	3	4	4	4
364	3	3	3	4	0	2	2	3	2	3	4
365	2	4	3	4	0	2	2	2	3	3	4
366	3	5	4	4	1	4	3	2	2	4	3
367	3	4	5	3	2	3	3	2	2	4	5
368	4	5	4	4	2	4	2	2	2	5	1
369	2	4	4	3	0	3	2	3	1	4	3
370	2	5	2	4	2	2	3	2	3	3	2
371	2	4	2	5	1	3	3	2	2	4	2
372	3	4	3	4	3	3	1	4	2	4	3
373	3	5	3	3	2	4	1	3	3	4	3
374	4	3	4	4	2	2	3	2	4	5	3
375	3	4	2	5	2	3	2	2	3	4	3
376	3	4	4	4	2	3	3	3	3	4	4
377	3	2	5	4	2	2	2	2	3	3	3
378	2	4	5	4	2	4	1	2	4	5	4
379	3	5	4	4	2	3	2	3	3	6	4
380	3	5	5	4	2	2	2	1	2	5	3
381	3	5	4	4	2	3	0	3	4	5	4
382	3	5	4	4	3	3	0	2	2	4	4
383	4	3	3	4	2	2	1	4	4	5	3
384	3	2	2	3	2	3	1	3	3	5	4
385	4	4	3	4	3	3	2	3	3	5	4
386	4	3	2	4	2	3	1	2	2	4	3
387	2	5	3	4	3	3	2	2	2	4	2
388	3	5	3	3	3	2	2	2	3	3	4
389	2	4	3	4	3	4	2	2	2	4	3
390	3	3	3	4	4	3	3	2	2	5	5
391	2	5	4	4	2	3	2	2	3	4	5
392	3	4	2	3	2	2	3	1	3	4	3
393	3	5	2	4	3	3	2	2	2	4	3
394	3	5	4	4	1	3	2	3	3	5	3
395	5	4	4	5	1	3	2	2	2	4	3
396	4	4	4	5	1	3	2	2	2	3	3
397	3	4	3	4	1	2	2	3	3	4	3
398	4	2	4	5	1	2	2	2	2	4	3
399	1	4	4	4	2	3	2	2	2	5	4
400	3	4	4	4	1	2	3	3	3	4	4
401	3	4	2	4	1	2	2	2	1	5	4
402	3	4	3	4	1	4	3	2	3	4	4
403	3	5	3	4	2	3	3	3	2	5	3
404	3	3	4	4	1	4	1	3	3	5	3
405	2	4	4	4	1	4	2	3	2	4	4
406	5	4	4	3	2	4	3	2	1	5	5
407	3	4	3	4	1	4	1	3	2	5	4
408	3	3	3	3	2	3	2	3	3	4	3
409	2	4	4	4	1	4	2	2	2	3	5
410	3	4	4	3	1	3	2	2	3	4	5
411	3	3	5	3	1	4	0	3	3	5	5
412	3	5	2	3	1	3	3	3	2	7	4
413	3	5	3	5	1	3	0	2	2	6	3
414	3	1	4	3	2	3	2	3	4	4	4
415	1	3	3	4	2	2	1	2	3	5	4
416	3	2	4	5	2	3	2	3	1	6	3
417	4	4	4	4	1	3	1	3	2	6	4
418	5	5	4	4	2	2	1	2	3	3	4
419	3	4	4	4	2	3	2	3	2	3	4
420	4	4	3	3	2	3	1	3	1	6	4
421	3	4	4	4	2	3	2	2	2	6	4
422	3	3	3	4	2	3	1	2	3	5	4
423	3	3	3	3	1	2	1	1	2	6	4
424	4	4	3	4	2	3	2	1	2	5	4
425	5	2	3	3	1	3	2	1	2	3	3
426	4	3	4	4	2	3	0	2	3	6	4
427	3	3	3	4	2	3	2	1	2	5	3
428	3	2	3	3	2	3	1	1	1	5	3
429	3	3	2	3	2	2	3	0	2	5	5
430	3	4	1	3	2	3	1	2	2	5	3
431	4	4	3	4	2	2	1	2	3	5	4
432	3	2	4	4	2	3	0	2	3	5	2
433	3	1	3	4	2	3	1	1	2	5	4
434	2	3	4	2	2	2	1	2	2	5	2
435	2	4	4	4	2	2	1	1	2	6	5
436	2	3	3	5	2	3	1	2	3	6	5
437	1	2	3	4	2	3	1	0	3	5	5
438	2	3	4	4	2	2	3	2	3	4	4
439	5	3	1	3	2	3	2	1	3	5	4
440	4	3	4	5	2	3	2	0	3	5	4
441	3	3	4	5	2	4	2	1	1	4	3
442	4	3	3	5	2	4	2	1	2	6	5
443	4	3	3	4	2	2	2	1	2	5	5
444	4	3	2	4	0	3	3	0	1	5	5
445	3	2	3	4	0	3	1	0	2	4	6
446	3	3	3	3	1	4	2	1	2	3	3
447	3	2	3	4	1	3	1	0	3	6	2
448	4	3	3	4	0	2	2	0	3	4	3
449	3	2	3	3	0	2	0	1	4	5	3
450	5	3	3	2	0	4	1	1	3	5	5
451	4	3	3	4	1	3	1	2	1	4	3
452	5	3	3	5	1	4	1	1	3	5	3
453	4	4	3	3	1	2	0	1	2	6	6
454	2	2	3	4	1	4	1	2	4	5	6
455	2	3	3	4	1	2	1	1	4	3	6
456	2	2	4	4	2	2	1	1	1	6	6
457	2	1	4	4	2	3	3	1	1	5	4
458	2	3	2	4	1	3	2	1	3	5	6
459	2	3	4	4	1	3	2	0	2	4	4
460	2	3	3	3	1	3	1	1	1	5	5
461	2	2	3	3	1	2	1	1	2	6	4
462	2	3	2	4	1	2	2	2	2	7	4
463	1	4	2	2	1	2	3	2	2	6	5
464	2	2	3	4	0	3	1	2	2	6	4
465	2	1	3	4	0	4	2	2	3	5	5
466	3	3	3	4	1	2	2	3	2	4	6
467	3	2	3	4	0	5	0	0	3	5	7
468	4	4	3	4	0	2	2	0	3	4	6
469	5	2	3	4	0	2	2	1	2	6	5
470	4	3	3	4	0	2	1	0	3	5	4
471	6	3	3	4	0	2	2	0	3	5	6
472	5	3	4	4	1	3	2	0	2	5	5
473	4	1	4	3	1	2	0	1	2	5	7
474	3	4	3	4	2	3	2	0	3	6	6
475	4	3	3	4	1	2	2	0	2	6	5
476	4	3	4	2	2	2	1	1	4	6	6
477	3	2	4	4	3	4	2	0	3	6	5
478	4	4	2	4	2	3	1	1	2	6	5
479	5	2	3	3	2	2	2	1	3	4	4
480	6	4	3	4	1	2	1	0	1	4	5
481	4	4	4	4	2	3	1	1	3	4	3
482	5	3	3	3	2	3	1	1	3	4	6
483	5	4	3	4	2	3	1	2	3	5	4
484	4	3	3	5	2	3	1	1	2	6	6
485	4	4	3	4	1	2	2	1	2	4	3
486	3	3	3	4	3	2	2	0	2	5	3
487	3	3	3	5	1	3	2	1	3	6	5
488	4	4	3	4	1	3	1	1	4	7	4
489	4	1	3	5	1	2	1	1	4	5	6
490	4	2	3	3	2	3	2	1	2	5	5
491	4	3	3	4	1	4	4	1	5	6	7
492	4	3	3	4	2	4	3	0	2	5	6
493	4	3	2	5	0	4	1	1	2	5	4
494	4	2	4	4	2	2	2	0	2	6	4
495	4	5	3	4	2	3	1	1	1	6	6
496	4	3	3	4	1	3	0	0	1	5	7
497	6	3	3	4	2	4	2	1	3	5	5
498	6	2	3	5	2	4	2	1	2	5	6
499	5	3	3	4	1	3	2	1	2	5	4
500	6	4	3	2	1	5	1	0	2	5	4
501	5	3	4	4	0	3	1	0	0	5	3
502	6	3	3	4	0	2	2	0	2	4	3
503	5	4	2	3	0	2	2	3	2	5	4
504	4	3	4	4	0	2	1	0	1	5	5
505	7	2	3	4	1	3	1	1	2	6	5
506	5	2	5	4	1	3	1	0	2	4	3
507	5	4	4	4	1	2	1	0	3	5	3
508	5	4	3	5	1	2	2	0	3	5	4
509	5	4	4	5	1	2	0	0	2	5	5
510	5	5	5	4	2	2	2	1	2	4	5
511	6	4	4	5	0	3	1	0	2	5	6
512	7	3	2	4	0	4	1	1	3	5	4
513	6	4	5	5	2	1	2	1	2	6	5
514	4	2	4	6	0	2	1	0	2	5	4
515	6	3	3	4	1	4	0	0	2	5	5
516	5	3	3	4	1	3	1	1	1	6	6
517	4	3	5	5	1	3	2	1	1	6	5
518	5	3	3	4	1	2	2	1	2	6	6
519	5	4	3	3	1	4	2	0	2	6	4
520	3	2	3	4	0	3	1	1	1	5	6
521	5	2	4	4	1	3	1	1	2	5	6
522	5	3	3	4	0	2	1	2	2	6	5
523	5	5	4	3	0	2	1	1	1	4	4
524	4	2	5	4	1	3	0	1	3	4	5
525	4	3	4	3	2	2	2	2	3	6	6
526	5	3	4	4	3	2	2	2	2	4	7
527	5	5	3	3	2	3	1	3	2	4	5
528	6	3	4	3	1	5	2	1	2	5	6
529	7	3	3	4	3	3	1	3	2	5	6
530	5	2	4	4	3	2	2	0	2	4	6
531	7	4	4	4	2	3	1	1	2	5	5
532	6	4	4	3	2	4	1	2	1	5	6
533	4	3	4	4	3	3	2	1	2	4	6
534	6	3	4	4	4	3	2	2	1	3	3
535	7	2	4	3	4	2	3	1	3	4	5
536	4	3	4	4	2	3	2	2	2	3	6
537	6	3	3	4	3	3	1	1	1	5	3
538	5	4	3	4	2	3	1	2	3	5	5
539	5	4	3	4	3	3	1	1	2	6	5
540	8	3	2	4	4	2	1	2	2	7	5
541	6	3	3	4	4	2	2	2	4	6	3
542	6	4	3	4	2	3	3	1	2	6	6
543	7	4	3	4	4	3	2	0	1	5	5
544	6	3	4	3	4	3	3	3	2	5	5
545	6	4	4	3	4	3	3	2	2	5	5
546	6	3	4	3	4	4	1	2	2	7	5
547	5	2	4	2	3	2	4	1	2	5	7
548	4	3	4	4	2	2	2	0	2	6	4
549	5	3	3	4	3	3	3	1	2	4	4
550	4	3	3	3	2	3	2	2	2	6	5
551	4	4	4	3	5	3	1	3	2	3	4
552	5	3	4	4	5	3	1	3	3	3	5
553	4	2	4	2	2	3	0	2	3	4	4
554	5	3	4	4	2	2	2	1	1	3	6
555	4	2	4	3	2	2	1	0	1	5	5
556	4	3	4	3	3	3	1	3	1	4	6
557	4	3	3	3	1	3	1	1	4	5	6
558	4	3	5	5	3	3	2	0	2	5	6
559	3	3	3	5	2	2	1	3	2	4	6
560	5	3	4	4	3	3	1	1	2	5	3
561	5	2	3	5	4	2	1	0	2	6	5
562	4	3	4	3	3	2	2	1	1	6	6
563	4	2	4	3	4	3	1	1	2	5	6
564	4	5	3	4	2	2	2	2	1	4	4
565	3	3	2	4	3	3	0	1	1	6	4
566	3	3	5	4	2	2	1	3	2	6	3
567	5	4	4	4	3	3	2	2	2	6	5
568	4	3	3	4	3	3	2	3	1	6	6
569	7	3	4	3	4	3	1	1	1	5	6
570	5	3	3	4	3	2	1	0	2	5	6
571	5	4	4	3	2	4	1	0	2	4	6
572	6	3	3	4	3	3	1	0	2	5	6
573	5	3	4	3	5	3	2	2	3	6	3
574	6	2	2	4	4	3	4	1	2	5	3
575	5	4	1	4	5	3	1	1	2	7	3
576	6	2	3	4	3	2	3	2	2	7	3
577	6	3	5	3	5	2	1	1	1	4	3
578	6	4	4	3	2	3	1	0	2	5	4
579	7	3	3	4	3	2	2	0	2	6	4
580	6	3	3	3	3	3	4	0	2	4	5
581	6	2	4	2	3	3	1	0	2	4	4
582	6	4	4	3	3	5	2	1	1	5	4
583	4	3	3	4	2	2	2	1	2	6	5
584	5	2	3	4	5	3	4	0	2	6	6
585	6	4	4	2	2	3	2	2	2	5	6
586	6	2	3	2	1	2	2	0	2	4	3
587	6	2	4	4	3	3	1	0	2	5	6
588	6	3	2	4	3	4	2	0	1	3	5
589	4	3	3	5	2	2	2	1	2	5	6
590	5	4	3	4	2	2	1	1	2	4	5
591	5	4	3	3	2	2	2	2	2	5	6
592	6	3	3	4	3	2	1	0	2	5	3
593	6	3	3	4	1	3	0	1	2	4	5
594	7	4	3	4	2	2	3	1	2	6	5
595	4	3	3	3	2	4	1	0	3	5	7
596	7	3	4	3	3	3	1	2	1	4	5
597	6	3	3	3	5	2	2	1	1	6	5
598	6	3	4	4	1	3	2	1	3	3	5
599	6	4	2	4	3	3	1	1	2	3	5
600	6	2	4	4	2	3	2	2	2	3	2
601	6	4	2	4	3	3	3	1	1	4	1
602	5	3	2	5	3	3	1	0	1	3	2
603	4	3	2	3	2	2	2	1	2	4	5
604	5	4	2	3	3	3	2	1	2	4	5
605	6	2	4	4	3	3	1	1	2	4	7
606	5	5	4	3	3	3	2	1	3	4	3
607	4	3	4	2	4	3	2	1	2	4	5
608	5	3	3	3	4	2	3	1	2	3	6
609	4	3	5	3	2	2	1	1	4	3	6
610	6	1	4	5	3	2	2	1	1	3	5
611	6	3	2	3	3	2	3	2	1	4	6
612	4	3	4	4	3	3	1	1	3	4	6
613	4	2	5	3	3	2	2	1	2	4	6
614	5	4	3	4	4	2	1	1	2	4	6
615	4	3	5	5	4	2	2	1	3	4	6
616	5	5	3	3	2	2	3	0	1	2	6
617	3	3	5	4	3	3	2	1	1	5	5
618	4	3	4	4	4	3	2	1	1	4	5
619	3	3	5	4	4	3	2	1	1	6	5
620	6	3	4	3	2	4	4	1	2	6	3
621	5	4	3	3	3	1	2	1	1	3	4
622	6	2	3	4	3	2	4	2	2	5	4
623	6	2	2	5	3	2	3	2	3	5	5
624	7	3	4	4	4	3	3	1	2	5	5
625	5	5	2	3	4	3	3	1	2	5	5
626	6	3	3	4	6	2	3	0	1	5	5
627	5	4	3	2	4	3	1	1	2	4	5
628	5	3	5	4	3	3	1	1	3	5	7
629	5	2	4	4	4	3	2	1	1	3	6
630	5	3	3	3	3	2	1	1	2	5	5
631	5	2	4	4	2	2	2	1	2	5	6
632	6	4	4	5	4	2	2	1	2	4	4
633	5	2	3	3	2	2	2	0	2	5	5
634	6	3	3	4	4	2	2	1	1	7	4
635	5	4	3	4	4	2	2	0	2	5	4
636	6	3	3	3	1	4	2	1	3	4	4
637	6	2	1	4	2	3	2	0	2	6	5
638	6	2	3	2	3	3	1	0	2	4	4
639	5	3	4	4	5	3	2	0	2	4	5
640	6	3	4	3	3	2	1	0	3	5	3
641	4	3	3	3	5	1	3	1	1	6	4
642	7	4	3	3	2	1	2	1	2	3	6
643	6	2	3	4	3	1	2	1	2	3	5
644	5	4	2	2	5	2	1	0	1	5	5
645	7	4	4	4	4	2	3	1	0	4	5
646	6	2	3	3	3	3	2	0	2	4	6
647	6	3	2	3	4	3	3	1	1	4	5
648	7	3	3	3	4	1	3	1	2	5	5
649	6	4	2	3	2	2	2	0	2	3	4
650	6	3	4	2	5	2	3	0	1	5	5
651	7	3	4	3	3	1	1	1	2	7	5
652	6	3	3	3	4	1	1	2	1	5	5
653	6	2	3	3	5	3	2	2	2	5	4
654	6	3	4	3	3	3	2	0	1	4	2
655	6	2	4	3	3	3	2	1	2	5	4
656	6	3	4	4	2	2	3	1	1	5	4
657	5	4	3	4	3	1	4	0	2	4	4
658	9	3	2	4	3	3	1	1	1	5	4
659	6	4	5	3	3	2	2	1	2	5	4
660	5	2	3	3	2	3	3	2	2	3	5
661	6	2	5	5	3	3	3	2	1	3	6
662	6	2	3	3	3	3	2	1	2	5	4
663	6	3	4	3	4	2	3	0	1	4	7
664	6	3	4	2	2	4	2	0	1	6	4
665	6	4	3	4	3	2	3	0	2	6	4
666	6	4	4	4	4	4	3	1	1	6	6
667	6	4	3	3	3	4	4	1	1	4	6
668	6	4	4	4	3	4	2	1	1	5	6
669	5	3	1	2	4	3	3	1	1	6	5
670	5	3	4	3	5	3	4	1	2	5	5
671	6	2	4	3	3	4	2	1	2	4	7
672	5	3	1	2	4	3	2	1	2	5	6
673	4	3	3	4	4	3	2	1	2	5	6
674	7	3	3	3	4	3	2	0	2	5	4
675	6	4	2	3	3	2	2	1	1	3	3
676	6	4	1	2	2	3	1	1	3	5	4
677	5	4	2	4	4	3	2	1	2	5	4
678	6	3	4	4	5	3	1	0	1	3	5
679	4	4	2	2	2	3	2	1	2	6	6
680	3	3	2	4	3	3	2	1	3	4	5
681	6	3	1	4	3	3	3	0	3	6	3
682	5	4	3	4	3	4	3	1	1	5	3
683	5	3	2	4	3	3	2	1	2	6	6
684	6	4	3	4	3	3	3	2	2	6	3
685	5	3	1	5	5	3	1	2	1	5	5
686	6	3	2	3	5	3	3	1	3	5	3
687	5	4	3	3	4	2	3	0	2	4	5
688	7	2	4	5	4	3	4	1	2	4	3
689	5	3	2	3	3	3	3	1	2	4	6
690	4	2	3	3	3	2	3	1	2	5	6
691	5	3	3	3	5	2	2	2	1	4	6
692	6	3	2	3	2	2	3	1	1	4	6
693	6	3	4	4	3	3	1	0	1	5	5
694	5	3	2	3	2	4	2	1	2	6	6
695	6	3	3	4	3	3	3	2	2	5	5
696	5	4	1	3	6	4	1	1	2	5	6
697	4	3	2	3	3	2	1	1	2	3	5
698	6	4	2	4	3	2	4	0	4	4	6
699	5	4	2	2	4	3	2	1	1	3	4
700	5	4	3	3	1	2	4	1	2	5	3
701	5	4	3	3	3	3	3	1	2	4	5
702	3	3	2	4	4	2	2	2	3	5	7
703	3	3	1	3	4	3	2	3	2	6	4
704	4	3	4	3	5	4	1	2	2	3	4
705	4	3	4	4	3	5	2	1	1	4	5
706	6	4	3	4	2	4	2	2	3	5	5
707	5	3	2	3	5	3	4	1	1	4	7
708	5	3	1	3	3	3	2	0	1	4	4
709	5	4	1	4	4	3	4	1	2	4	6
710	4	4	1	2	3	3	2	0	2	6	6
711	5	3	1	3	3	3	4	0	2	3	6
712	4	3	2	4	3	3	3	1	4	4	6
713	5	3	2	3	4	3	3	1	3	5	4
714	5	3	3	3	4	2	3	0	3	6	5
715	4	3	2	4	5	3	3	0	2	5	4
716	5	4	1	5	3	3	1	1	3	4	6
717	3	5	3	4	2	3	2	1	2	6	6
718	5	3	3	4	4	3	3	1	2	3	4
719	5	3	2	4	3	3	4	1	3	4	5
720	5	4	2	4	2	4	3	1	1	4	4
721	5	4	1	4	1	3	3	1	3	5	5
722	6	4	2	2	2	3	2	1	2	5	4
723	5	3	1	2	3	3	2	2	2	4	6
724	5	4	4	3	3	3	3	1	1	6	5
725	6	4	2	3	4	3	2	1	2	4	5
726	6	3	2	2	3	3	2	1	2	3	2
727	6	3	4	4	2	3	2	1	2	5	5
728	5	3	3	4	4	2	0	1	4	4	4
729	5	2	1	4	3	4	2	1	3	4	5
730	5	3	1	3	3	3	4	1	3	5	4
731	4	4	2	3	5	3	1	1	1	5	5
732	2	4	3	3	5	3	3	1	2	6	4
733	0	4	4	4	3	3	3	1	2	5	4
734	4	3	4	3	3	3	2	1	2	6	3
735	5	3	3	3	1	3	2	1	2	3	6
736	5	3	2	3	2	3	1	1	2	5	5
737	6	4	1	4	3	3	2	1	2	5	4
738	4	4	3	3	3	3	2	1	2	5	5
739	4	4	2	3	4	4	0	1	3	4	4
740	3	4	2	3	5	4	1	1	1	4	4
741	4	2	4	3	3	3	0	2	3	5	4
742	4	4	2	3	5	3	1	1	3	4	4
743	4	3	3	4	3	3	2	1	2	5	4
744	4	3	3	3	4	3	1	1	2	5	3
745	5	5	2	3	1	2	1	1	1	4	3
746	3	2	2	4	4	4	1	1	2	6	4
747	3	3	2	3	3	3	3	1	2	4	4
748	3	4	3	4	3	4	2	1	2	5	4
749	4	3	3	4	4	3	3	1	1	5	3
750	2	3	3	4	4	4	2	1	2	6	5
751	3	4	3	3	3	3	3	1	2	5	5
752	3	2	1	3	4	3	3	1	1	6	5
753	3	2	2	4	2	3	1	1	3	2	4
754	3	4	2	4	3	4	1	1	3	4	5
755	3	3	2	4	4	3	1	1	2	5	5
756	3	3	3	4	5	4	3	1	1	7	4
757	2	3	2	4	2	3	3	1	1	5	4
758	4	4	3	4	3	3	4	1	1	5	4
759	4	3	2	3	5	3	3	1	2	4	4
760	4	2	2	4	1	3	3	1	2	4	3
761	3	3	2	3	4	3	3	1	3	5	2
762	3	2	2	3	3	4	3	1	2	5	1
763	2	3	3	4	3	3	2	1	4	4	3
764	2	2	4	4	2	3	3	1	2	4	4
765	5	3	2	4	4	3	3	1	2	4	4
766	6	1	3	2	3	3	4	0	2	4	4
767	4	3	1	3	5	4	3	1	1	4	4
768	6	3	3	4	3	4	2	1	2	5	3
769	5	4	1	4	2	4	2	1	2	3	4
770	5	3	3	2	2	3	2	1	3	4	4
771	5	4	2	2	5	3	2	1	3	3	4
772	6	4	4	4	4	4	2	1	1	4	4
773	6	3	3	4	2	4	4	1	1	3	4
774	5	3	2	4	3	4	3	0	2	5	4
775	4	3	3	4	4	4	3	1	3	4	5
776	5	3	4	2	5	5	3	1	2	2	5
777	5	3	3	1	2	3	3	1	3	4	4
778	4	2	3	3	3	4	2	1	3	4	4
779	5	3	2	4	4	4	3	1	1	3	4
780	5	3	4	4	2	4	1	1	3	3	5
781	6	4	2	2	4	3	4	1	2	3	4
782	4	2	2	4	4	4	2	1	2	4	4
783	5	3	2	3	3	4	3	1	3	3	4
784	5	3	4	4	4	3	2	1	3	4	4
785	5	3	2	3	4	3	2	1	2	3	5
786	6	4	4	4	3	4	2	1	3	4	3
787	6	3	2	4	3	3	3	0	3	4	5
788	4	3	2	4	3	4	3	1	3	3	5
789	6	3	3	3	4	3	3	1	2	3	4
790	5	3	1	4	4	4	3	2	3	4	5
791	5	4	3	4	4	3	3	0	3	3	4
792	6	3	2	3	3	3	3	1	3	3	5
793	5	3	2	4	3	5	3	1	1	3	4
794	5	3	2	2	4	3	3	1	4	3	4
795	5	2	2	2	3	2	3	0	3	3	4
796	4	4	3	3	4	3	3	0	4	4	5
797	5	3	2	4	4	4	3	1	3	4	4
798	4	3	3	3	5	3	4	1	3	3	4
799	6	2	2	5	2	3	3	0	3	5	4
800	5	4	2	4	3	3	3	2	2	5	4
801	6	4	1	3	2	3	3	1	2	3	4
802	6	2	2	3	3	4	3	1	2	5	4
803	6	2	2	3	5	4	4	1	2	3	3
804	4	3	2	2	5	4	3	2	2	5	4
805	4	3	2	4	4	3	3	1	1	3	4
806	5	3	2	4	5	4	3	1	2	4	4
807	4	4	3	4	5	3	3	2	2	4	4
808	5	3	2	4	4	4	3	0	1	3	3
809	4	4	3	4	2	4	4	1	2	4	3
810	6	2	5	4	3	3	3	1	3	4	4
811	5	4	2	4	3	3	2	1	2	3	4
812	7	2	1	4	3	2	2	1	1	3	4
813	5	3	3	5	4	4	2	1	2	3	4
814	6	4	2	3	3	3	2	0	2	3	4
815	4	4	3	4	3	3	3	0	2	5	5
816	6	3	3	4	4	2	3	0	3	4	5
817	6	2	1	3	3	3	3	1	2	2	4
818	6	3	2	4	3	3	3	0	3	3	3
819	6	4	4	4	5	4	3	1	2	4	4
820	7	4	1	2	2	4	2	1	2	5	5
821	4	2	3	4	4	4	3	1	1	4	4
822	5	2	2	4	4	4	2	1	1	5	4
823	4	3	3	4	3	3	2	1	3	4	5
824	5	2	3	4	3	4	2	1	2	4	4
825	4	3	3	4	3	2	2	1	2	5	4
826	5	2	3	5	4	3	2	1	2	4	4
827	4	3	2	3	5	5	3	1	2	3	4
828	5	3	3	4	3	4	2	1	1	3	4
829	6	3	2	4	4	4	3	0	1	3	4
830	6	4	3	4	3	4	2	0	2	4	4
831	6	4	3	5	4	4	2	1	2	4	4
832	6	4	3	4	1	4	2	1	2	4	4
833	5	3	3	4	2	3	3	1	2	4	4
834	6	2	3	3	4	4	2	1	3	4	5
835	6	2	3	3	4	4	2	1	2	4	4
836	7	3	3	5	4	4	1	1	1	4	4
837	7	1	3	3	3	3	2	1	1	5	4
838	6	2	2	3	4	4	2	1	3	4	4
839	6	2	2	4	5	3	3	0	2	4	4
840	7	4	3	4	3	4	3	1	2	3	4
841	6	3	3	3	3	4	3	0	2	3	4
842	6	3	2	5	2	3	3	0	1	4	4
843	7	3	4	4	4	4	3	1	2	4	4
844	7	4	4	5	3	3	3	1	3	4	5
845	5	3	4	3	2	3	3	1	2	4	5
846	7	5	2	3	3	2	3	1	1	5	4
847	6	4	3	4	2	2	3	1	1	5	4
848	7	4	1	2	3	3	2	0	2	4	4
849	7	3	3	4	4	2	3	1	2	3	4
850	7	4	3	4	5	3	3	1	2	3	4
851	5	3	4	4	2	4	3	1	2	3	4
852	7	4	2	3	3	2	4	1	2	3	3
853	6	3	3	4	5	3	3	1	3	3	4
854	5	3	4	4	4	2	3	1	2	4	4
855	7	4	2	3	4	3	3	1	1	4	4
856	7	4	3	4	2	3	3	0	2	5	4
857	5	2	2	3	4	3	3	0	2	5	4
858	5	2	3	3	5	4	2	0	1	4	4
859	4	3	2	4	2	5	2	1	2	4	4
860	6	3	1	3	4	3	1	1	2	5	4
861	5	4	2	4	4	4	3	1	1	4	5
862	6	4	3	3	1	3	2	0	2	4	4
863	7	4	3	4	3	4	1	2	2	4	4
864	6	3	2	4	3	3	2	1	1	4	4
865	8	2	1	4	4	4	2	1	2	4	5
866	5	3	4	3	4	4	2	1	3	4	5
867	5	4	3	3	4	3	1	1	2	3	6
868	6	3	2	3	3	4	1	1	1	3	4
869	5	3	1	4	3	4	2	0	2	4	4
870	5	3	3	4	3	4	2	1	1	3	5
871	5	3	2	3	5	5	2	1	3	2	3
872	6	3	3	4	3	5	0	1	2	4	5
873	3	3	2	3	3	4	3	1	2	5	5
874	5	4	2	3	3	4	1	1	1	4	6
875	5	4	2	4	4	4	2	1	1	2	6
876	6	4	4	3	2	4	2	1	2	4	4
877	5	4	2	4	4	2	2	1	2	4	6
878	7	4	2	2	1	5	3	1	2	4	4
879	6	3	2	2	3	4	1	1	1	3	4
880	6	2	3	4	4	2	2	1	2	4	5
881	6	2	3	4	4	3	2	1	1	4	4
882	7	2	1	4	2	2	2	1	2	5	5
883	5	3	2	4	2	3	2	1	2	3	5
884	5	3	2	3	3	4	2	1	2	5	5
885	4	2	4	4	3	4	2	1	2	4	5
886	5	4	4	4	1	4	2	2	2	4	6
887	4	3	5	4	2	4	1	1	1	4	6
888	4	2	4	4	3	3	1	2	2	4	5
889	6	2	4	3	3	4	2	2	1	4	7
890	6	2	3	4	4	4	2	1	1	4	5
891	7	4	3	4	5	3	2	1	2	5	6
892	5	4	2	4	3	4	1	1	1	5	6
893	5	2	3	4	4	3	3	1	1	4	7
894	3	3	4	3	5	4	2	2	2	4	5
895	4	4	2	4	4	4	3	1	2	4	6
896	5	4	4	4	2	4	2	1	3	6	5
897	6	4	2	4	3	4	2	2	2	5	5
898	5	4	2	4	4	4	2	2	2	5	6
899	4	4	1	4	4	4	3	2	2	4	6
900	4	3	4	4	4	2	1	2	2	5	6
901	4	3	3	3	3	3	1	1	2	6	4
902	4	3	4	4	4	2	0	2	2	3	6
903	3	4	3	4	3	3	2	1	2	4	5
904	5	3	3	3	3	4	0	1	3	4	7
905	5	1	4	4	3	4	1	3	3	5	7
906	5	4	3	3	3	2	1	3	2	5	5
907	5	3	4	3	4	3	0	3	2	5	6
908	6	5	4	4	5	3	3	3	1	5	6
909	5	2	3	4	4	4	2	1	2	3	6
910	5	4	2	3	3	2	1	1	1	5	5
911	6	4	2	5	2	4	1	1	2	4	5
912	5	4	3	4	4	5	1	2	3	5	6
913	5	4	3	4	2	5	1	3	1	4	6
914	4	3	2	3	5	4	1	4	2	5	6
915	5	3	4	4	3	3	2	3	2	6	7
916	6	5	3	4	2	4	2	3	2	3	5
917	6	3	4	4	3	4	1	2	2	4	4
918	7	4	3	3	1	3	2	2	1	4	3
919	6	3	3	3	3	3	1	4	2	3	5
920	6	4	3	5	4	4	1	2	2	5	7
921	4	3	4	3	4	4	1	2	3	3	5
922	6	5	2	3	5	3	3	3	2	4	7
923	6	3	3	3	4	4	2	1	2	5	7
924	4	4	2	4	4	5	1	3	1	4	6
925	7	3	2	3	3	3	2	1	3	4	6
926	6	3	2	4	3	3	2	1	2	5	6
927	6	2	2	3	3	3	3	2	3	3	6
928	5	3	2	3	4	2	2	5	2	3	6
929	4	4	2	3	4	5	3	2	3	2	6
930	3	3	3	3	4	3	3	3	1	5	5
931	7	3	2	3	4	3	3	4	2	4	5
932	7	2	1	4	4	4	2	3	2	3	5
933	5	4	4	5	3	2	2	2	2	3	4
934	5	2	2	5	1	4	3	2	1	4	4
935	4	4	3	4	4	3	3	2	2	5	4
936	6	2	2	3	3	4	2	2	3	5	5
937	7	2	3	3	3	4	3	2	1	4	3
938	5	4	3	3	4	3	1	1	2	3	3
939	6	4	2	4	2	4	2	3	2	5	3
940	6	3	4	4	3	4	2	2	2	5	5
941	5	4	2	2	3	4	2	2	2	6	3
942	4	1	2	4	3	4	1	2	3	4	4
943	6	3	2	2	2	3	1	2	3	4	3
944	3	4	2	3	2	4	1	1	3	4	4
945	4	2	3	4	5	3	2	2	2	4	4
946	3	2	3	4	3	3	0	3	2	3	4
947	4	3	3	5	5	3	2	5	2	5	4
948	5	4	2	4	3	2	0	2	2	4	3
949	2	4	3	3	4	3	1	2	3	6	3
950	6	2	4	4	4	4	2	2	2	2	4
951	4	4	2	3	5	2	1	3	3	3	3
952	5	3	2	2	5	3	2	1	3	3	3
953	4	3	2	4	5	3	2	3	2	5	4
954	4	4	2	3	4	3	2	2	2	5	3
955	4	3	3	3	4	3	2	3	3	5	3
956	3	3	3	4	4	4	2	3	2	5	3
957	3	3	3	3	4	3	1	2	2	5	3
958	3	3	3	3	5	3	1	3	2	5	4
959	4	4	4	4	5	3	2	3	4	4	6
960	3	4	3	2	3	3	2	2	3	3	6
961	4	2	2	3	3	4	2	2	3	6	5
962	4	2	2	4	2	3	1	1	2	4	5
963	3	3	3	3	2	3	0	3	2	4	5
964	4	3	2	4	2	3	0	3	3	3	5
965	3	1	2	5	5	4	2	1	2	4	4
966	2	3	2	3	5	4	2	3	2	3	5
967	5	2	2	3	3	3	2	3	1	5	5
968	3	4	2	3	2	2	1	1	3	4	6
969	4	3	3	5	2	4	2	3	3	4	6
970	5	3	4	4	3	4	2	3	2	6	6
971	5	2	2	4	4	3	1	3	2	5	5
972	3	3	3	4	4	2	2	3	1	5	6
973	4	3	1	3	3	3	3	2	2	4	7
974	4	2	3	4	2	4	2	3	2	5	5
975	3	2	3	3	4	2	1	2	1	4	3
976	4	4	2	3	5	3	1	2	3	4	6
977	3	2	2	4	4	4	2	2	2	5	5
978	4	2	3	4	1	2	2	2	2	3	6
979	4	4	2	3	3	3	2	3	2	3	5
980	3	3	3	4	4	4	1	2	3	5	6
981	5	1	3	4	3	2	1	3	2	6	6
982	5	3	3	4	2	4	2	4	1	6	4
983	6	4	2	4	4	3	1	2	2	5	5
984	4	4	2	3	5	3	1	4	3	5	6
985	5	1	2	4	4	3	2	2	2	6	5
986	4	3	3	4	3	2	2	3	1	4	6
987	5	1	3	4	4	3	2	3	3	4	6
988	2	3	3	4	3	4	2	2	2	5	5
989	3	4	2	3	3	2	1	3	2	4	6
990	2	3	2	3	4	3	1	3	1	4	4
991	2	2	3	3	5	3	3	2	3	6	4
992	3	1	2	4	5	2	3	2	2	5	5
993	3	3	3	3	1	4	2	1	2	5	6
994	3	4	3	3	3	2	3	2	4	5	6
995	4	3	3	3	3	3	2	3	1	4	6
996	5	4	1	3	4	2	2	1	3	5	5
997	4	3	2	3	2	4	2	4	2	4	5
998	3	3	3	4	3	4	2	2	3	6	4
999	3	3	3	3	2	5	1	3	1	4	4
1000	3	3	1	4	4	3	1	2	3	4	3
1001	5	3	3	3	2	3	1	3	2	6	5
1002	3	3	3	2	3	4	2	2	2	4	5
1003	5	2	1	3	3	3	3	1	4	3	4
1004	5	4	4	2	4	2	1	2	2	4	5
1005	5	3	4	3	2	3	2	2	3	4	4
1006	5	3	2	5	3	3	3	4	3	5	5
1007	4	2	2	3	3	3	1	2	2	5	4
1008	5	5	2	4	4	2	2	2	3	4	4
1009	4	3	4	2	4	1	2	4	3	4	6
1010	2	4	1	4	3	3	2	2	3	5	5
1011	4	3	2	3	4	2	3	4	3	4	5
1012	4	4	4	4	5	3	2	2	2	5	5
1013	3	2	3	3	3	2	3	1	3	5	6
1014	5	3	3	3	3	2	3	3	3	7	5
1015	3	3	2	3	1	3	3	3	3	5	5
1016	4	2	2	3	3	4	3	2	2	6	4
1017	4	3	3	4	4	4	4	4	3	5	5
1018	4	3	2	3	2	3	0	3	3	4	5
1019	1	4	4	4	2	4	2	3	3	5	5
1020	3	4	2	4	2	4	3	2	4	5	4
1021	3	3	1	4	4	3	2	3	3	4	5
1022	2	4	2	4	4	5	3	3	2	5	5
1023	4	3	2	3	4	3	2	0	2	5	5
1024	2	4	4	3	2	3	0	1	1	5	5
1025	5	4	2	4	4	3	0	2	3	3	6
1026	5	4	4	4	2	3	1	3	2	4	4
1027	4	4	3	4	2	5	2	3	2	5	5
1028	3	3	3	3	3	5	0	1	2	5	4
1029	5	3	4	4	4	3	0	3	1	3	5
1030	5	3	2	5	3	4	1	1	2	4	4
1031	3	3	2	4	3	4	1	2	1	5	4
1032	5	2	3	3	2	3	0	2	1	4	4
1033	2	4	2	4	4	4	1	3	2	4	4
1034	3	4	2	3	2	5	1	2	2	4	4
1035	3	2	0	3	4	3	0	4	3	5	5
1036	3	4	2	4	3	3	1	1	2	3	3
1037	2	1	2	4	3	3	2	4	2	4	5
1038	4	2	3	3	3	4	1	2	2	4	3
1039	3	4	2	4	2	2	2	3	2	4	5
1040	4	3	2	4	3	3	1	2	3	3	4
1041	4	3	3	3	4	3	1	4	1	4	4
1042	5	2	3	4	5	3	0	2	2	4	5
1043	5	3	4	3	4	3	1	1	1	6	4
1044	5	3	3	3	4	2	1	3	2	5	5
1045	6	3	3	4	3	3	1	1	2	4	4
1046	5	3	4	3	2	3	4	3	2	5	4
1047	4	4	4	4	4	5	2	4	2	6	4
1048	3	3	2	4	3	2	2	3	3	6	4
1049	3	4	3	3	3	2	0	2	1	5	4
1050	4	3	4	4	3	3	0	3	2	4	4
1051	6	2	3	5	3	3	2	2	1	5	4
1052	4	2	1	3	3	2	0	3	2	6	4
1053	5	3	3	4	3	2	1	2	1	6	5
1054	3	3	3	3	4	3	1	1	2	5	4
1055	3	1	3	1	4	2	1	2	1	4	4
1056	3	5	2	5	3	3	1	3	3	4	4
1057	4	4	3	4	4	1	2	3	3	4	4
1058	4	2	3	2	3	3	1	3	2	5	4
1059	4	2	3	4	4	3	0	2	2	4	4
1060	4	3	2	3	2	3	1	3	2	5	4
1061	2	3	3	3	3	3	1	3	3	3	3
1062	3	3	2	4	5	3	0	3	2	4	3
1063	2	3	3	3	3	4	0	2	2	5	2
1064	2	1	3	4	4	2	1	1	2	3	2
1065	2	2	3	4	3	4	1	3	2	5	3
1066	2	2	4	3	2	2	0	1	1	5	3
1067	2	2	3	4	2	3	1	2	2	5	2
1068	3	4	4	4	3	3	0	3	2	3	2
1069	4	3	2	3	4	4	1	1	2	5	3
1070	3	3	3	4	4	3	1	2	2	4	3
1071	2	3	4	4	3	4	1	2	2	5	3
1072	3	3	4	4	3	3	0	1	2	5	3
1073	3	4	2	4	4	2	0	3	3	5	3
1074	4	3	2	3	4	4	1	2	3	5	4
1075	3	2	3	3	3	5	1	4	2	4	4
1076	2	3	4	4	3	4	1	3	2	2	4
1077	5	2	4	4	2	6	0	3	2	6	4
1078	4	2	1	4	4	5	0	3	3	3	4
1079	5	1	3	3	3	4	0	4	2	4	4
1080	3	3	4	4	4	5	1	4	2	5	4
1081	3	3	1	3	2	5	1	3	2	4	4
1082	4	4	2	4	3	3	0	3	2	5	4
1083	3	3	4	4	2	4	1	2	2	4	5
1084	4	3	3	4	2	5	1	2	1	3	5
1085	4	4	3	4	3	3	0	2	2	4	5
1086	4	3	3	4	1	2	1	2	2	4	5
1087	3	2	3	3	4	3	1	3	2	3	4
1088	4	4	3	4	2	5	3	3	1	3	5
1089	5	3	3	3	2	3	2	1	2	3	5
1090	5	4	2	3	2	3	1	2	2	3	5
1091	5	4	3	4	3	3	1	3	3	5	5
1092	5	4	1	4	1	3	2	2	2	6	6
1093	5	3	4	4	5	4	0	2	2	4	7
1094	5	3	3	3	3	4	0	2	1	4	5
1095	4	3	1	3	4	4	2	4	2	4	6
1096	4	3	3	3	3	5	2	2	2	4	5
1097	4	4	4	3	3	3	2	3	2	5	5
1098	5	3	3	4	2	5	1	2	1	5	7
1099	5	4	4	4	4	4	0	3	2	3	6
1100	6	3	3	3	3	4	1	2	1	5	5
1101	4	3	4	4	3	2	1	2	1	4	6
1102	5	4	3	3	3	2	1	3	1	2	5
1103	5	3	3	4	4	3	1	2	2	6	6
1104	5	4	2	4	2	4	2	4	3	5	5
1105	3	3	4	4	3	4	2	2	2	5	7
1106	5	3	4	4	2	4	1	2	1	5	4
1107	5	4	5	4	4	4	0	3	1	4	5
1108	4	4	4	4	3	3	1	3	2	5	4
1109	5	4	4	4	2	4	1	3	2	5	5
1110	4	5	4	3	3	4	1	2	2	4	5
1111	3	4	3	3	3	5	2	2	2	4	6
1112	5	3	3	4	3	4	1	2	2	7	5
1113	4	3	2	2	3	2	2	2	2	4	5
1114	5	4	2	2	3	3	2	2	1	6	6
1115	4	2	2	2	2	4	0	1	1	5	4
1116	4	2	3	2	4	4	0	3	1	3	5
1117	4	3	3	4	3	4	1	4	1	5	5
1118	4	2	2	2	3	3	0	4	2	4	4
1119	5	3	3	4	3	3	2	1	3	5	4
1120	4	3	2	4	3	3	1	3	1	4	5
1121	2	5	1	3	3	3	1	2	2	3	4
1122	5	3	3	4	2	4	1	4	2	3	4
1123	6	3	3	3	3	3	2	2	1	6	4
1124	4	3	3	3	3	4	1	2	1	5	4
1125	6	3	4	3	4	4	0	4	2	5	4
1126	4	5	2	2	3	3	1	1	2	3	4
1127	5	3	3	3	4	3	1	2	1	4	4
1128	4	2	2	4	3	3	2	3	1	3	4
1129	4	4	2	3	3	4	1	1	2	4	4
1130	5	3	2	4	2	4	1	4	2	2	4
1131	4	4	1	3	2	3	2	3	2	4	4
1132	4	4	2	4	2	5	1	2	1	3	4
1133	3	2	4	3	3	5	2	2	1	5	3
1134	3	4	1	4	4	4	2	2	1	5	4
1135	3	4	1	3	2	4	2	2	2	4	4
1136	3	3	2	3	4	3	2	1	3	4	4
1137	1	3	3	4	3	4	2	2	3	5	4
1138	4	3	3	5	2	4	2	3	1	3	5
1139	3	2	3	3	2	5	2	3	2	5	5
1140	4	2	4	4	4	4	0	4	2	4	4
1141	4	4	2	5	3	3	2	3	2	4	4
1142	4	2	2	2	3	4	1	2	1	4	5
1143	5	3	3	4	4	3	1	4	2	6	5
1144	4	4	2	3	1	3	2	3	2	4	6
1145	4	4	2	3	4	2	1	4	2	4	4
1146	3	3	2	4	3	3	2	2	2	6	5
1147	5	4	2	4	1	4	1	1	2	4	5
1148	4	2	2	4	2	3	2	2	2	6	5
1149	4	3	2	3	2	2	1	3	2	3	4
1150	4	2	3	3	3	4	1	3	2	4	5
1151	3	3	3	2	3	4	0	1	3	5	4
1152	4	2	2	4	3	3	1	2	2	6	5
1153	5	4	4	4	3	4	1	2	2	5	5
1154	4	3	3	3	1	3	1	1	2	4	5
1155	4	3	4	4	4	4	0	2	2	4	5
1156	4	3	2	4	4	4	1	3	2	5	5
1157	5	3	4	3	3	3	1	2	2	5	4
1158	3	3	3	3	4	3	1	3	2	4	5
1159	6	4	2	4	2	3	2	3	3	6	5
1160	6	3	4	4	3	4	1	4	2	5	6
1161	4	4	3	4	3	4	1	3	2	3	5
1162	3	4	4	4	2	4	1	3	3	7	6
1163	4	3	3	4	4	4	2	3	2	4	6
1164	4	3	1	4	3	4	1	2	2	6	6
1165	4	3	2	4	4	3	1	1	2	5	5
1166	3	4	2	3	4	3	2	2	1	6	5
1167	4	3	3	2	3	3	1	3	3	5	5
1168	3	4	1	4	3	4	1	3	2	5	5
1169	4	3	3	3	2	4	2	3	3	6	5
1170	4	4	2	3	2	3	2	2	2	3	5
1171	5	4	2	4	2	3	1	2	1	5	5
1172	5	2	4	3	3	3	1	3	2	4	4
1173	4	3	5	5	4	4	2	3	3	4	4
1174	5	3	3	2	3	4	1	1	4	5	4
1175	4	3	3	4	3	3	2	4	3	3	4
1176	4	3	3	4	2	3	1	4	2	5	5
1177	4	3	2	4	2	3	1	2	2	4	5
1178	5	4	3	4	2	3	2	2	2	3	4
1179	4	3	4	4	4	4	0	3	2	4	4
1180	5	3	3	4	4	3	2	3	1	5	5
1181	5	4	2	4	2	3	2	3	3	4	4
1182	5	4	1	3	3	4	0	2	4	4	4
1183	4	3	4	3	4	3	0	2	2	4	5
1184	3	4	3	4	3	5	0	2	3	4	4
1185	5	2	4	3	3	5	0	2	2	5	3
1186	3	3	2	5	4	4	2	2	2	3	4
1187	3	1	3	3	3	4	2	3	2	3	3
1188	3	3	3	3	3	4	2	3	2	3	3
1189	4	3	3	2	3	4	2	3	2	5	4
1190	5	4	3	3	1	3	2	2	2	3	4
1191	4	3	2	4	4	4	1	2	3	3	4
1192	4	3	4	5	4	3	2	5	2	4	4
1193	3	2	3	4	3	4	1	2	3	4	4
1194	4	3	4	3	4	3	1	3	1	4	5
1195	4	4	3	3	2	4	1	1	2	5	4
1196	4	2	2	3	3	4	0	2	1	5	4
1197	4	4	1	3	2	4	2	3	2	4	4
1198	6	3	3	4	3	4	1	2	3	5	5
1199	4	3	3	3	3	4	1	2	3	4	4
1200	4	3	3	2	3	4	2	1	2	4	4
1201	4	4	4	3	4	4	1	3	1	4	4
1202	4	3	4	4	3	3	2	3	1	4	4
1203	4	4	2	3	3	4	1	4	2	4	3
1204	4	3	4	3	3	3	2	2	1	5	4
1205	3	3	4	3	4	4	1	3	2	4	5
1206	3	4	4	4	2	3	0	2	2	4	4
1207	4	4	4	3	3	3	1	3	3	4	4
1208	3	3	3	2	3	4	1	1	1	3	4
1209	3	2	2	2	2	3	0	1	4	5	4
1210	3	1	3	3	3	3	0	2	2	5	4
1211	4	4	4	2	3	3	1	1	2	3	3
1212	5	4	3	3	2	3	2	2	2	6	3
1213	6	3	3	3	3	3	1	3	2	5	4
1214	4	2	3	3	3	4	1	3	2	5	4
1215	4	3	3	4	3	4	1	2	2	5	4
1216	6	3	2	4	3	5	2	2	3	4	4
1217	5	3	3	3	4	4	2	3	3	4	4
1218	5	3	2	3	4	3	2	2	2	4	4
1219	4	4	3	3	3	3	1	2	2	5	4
1220	5	4	3	5	1	4	0	1	2	5	4
1221	4	2	2	1	2	4	2	3	2	5	5
1222	5	4	3	2	4	3	0	1	2	4	5
1223	4	5	2	3	4	3	1	2	3	5	5
1224	4	3	2	4	3	4	1	1	2	4	3
1225	6	3	4	4	4	4	0	3	4	4	5
1226	5	3	4	2	4	4	1	2	3	4	4
1227	2	3	3	3	3	4	4	2	2	5	5
1228	3	2	3	3	3	4	0	3	2	5	5
1229	2	4	3	4	2	3	2	4	3	5	5
1230	5	4	2	2	4	3	2	2	3	4	5
1231	4	3	4	2	4	4	2	2	2	3	5
1232	4	4	3	4	3	3	1	3	3	5	4
1233	3	3	3	4	3	4	2	3	3	4	5
1234	5	3	3	4	2	4	1	2	2	3	5
1235	5	4	1	2	3	4	1	3	1	3	5
1236	2	3	4	4	4	3	2	2	2	5	5
1237	3	1	3	4	4	3	3	4	2	4	6
1238	3	4	3	3	2	3	2	4	3	4	5
1239	3	2	2	3	3	2	0	2	2	3	6
1240	5	3	3	4	2	4	1	3	3	4	5
1241	5	2	4	1	3	3	1	3	2	4	5
1242	5	2	3	2	2	3	0	3	3	3	5
1243	4	4	2	4	3	4	1	2	2	4	4
1244	3	4	4	3	3	4	0	4	2	5	5
1245	3	3	2	2	4	4	2	3	2	4	5
1246	5	3	4	2	4	3	0	3	3	3	6
1247	5	4	4	5	4	3	0	4	2	5	6
1248	4	4	3	4	3	3	0	1	1	4	6
1249	5	4	3	4	4	4	2	2	3	4	4
1250	3	2	2	2	3	3	0	3	2	5	4
1251	4	2	3	3	3	3	1	3	3	5	4
1252	4	3	3	2	3	3	1	3	3	6	4
1253	4	3	2	2	3	3	0	3	3	3	6
1254	4	4	4	4	3	3	1	3	2	4	4
1255	5	4	2	3	2	4	1	0	2	5	5
1256	4	3	4	3	3	3	1	2	2	4	5
1257	4	3	4	3	3	4	2	2	2	3	6
1258	3	3	3	4	3	3	1	2	2	3	6
1259	2	3	3	3	5	3	1	1	2	4	3
1260	4	5	2	2	4	3	2	2	3	2	5
1261	3	3	3	4	4	3	1	3	2	4	5
1262	5	4	2	4	3	4	1	3	3	4	5
1263	5	2	3	4	1	2	1	2	3	4	5
1264	5	2	2	3	4	3	0	2	3	3	4
1265	3	3	4	3	4	4	1	0	2	3	6
1266	4	4	2	4	3	3	0	3	1	5	6
1267	3	3	3	5	4	3	1	2	2	4	6
1268	3	3	4	5	2	2	1	2	3	3	5
1269	4	4	3	4	4	4	1	3	3	4	5
1270	2	2	4	3	3	4	2	2	4	4	5
1271	4	4	2	3	4	4	1	2	2	4	5
1272	3	4	2	4	3	4	0	2	3	4	5
1273	3	3	2	4	3	4	2	2	2	5	6
1274	2	2	2	4	4	3	1	2	2	2	5
1275	3	3	4	4	3	3	0	2	2	3	5
1276	3	4	3	2	2	4	0	3	2	4	5
1277	4	3	3	4	4	3	1	3	2	4	4
1278	4	2	2	4	3	4	3	1	2	4	5
1279	2	3	2	2	4	4	0	1	3	4	4
1280	3	3	4	3	2	4	1	3	2	4	4
1281	3	3	2	3	2	4	2	3	2	5	4
1282	2	4	4	2	3	4	1	3	2	3	4
1283	2	3	2	4	4	5	1	1	2	4	5
1284	2	4	3	3	4	4	0	3	2	4	4
1285	2	3	4	4	2	3	1	2	2	5	4
1286	2	4	4	3	3	4	1	2	2	3	5
1287	3	3	4	4	5	4	1	2	2	4	5
1288	2	4	3	4	3	2	1	3	3	3	5
1289	3	4	3	4	4	4	1	3	2	4	3
1290	3	2	3	3	4	4	2	2	2	3	4
1291	3	3	3	3	3	4	3	2	2	3	4
1292	2	3	3	3	2	3	2	3	2	4	5
1293	4	3	3	4	2	4	2	1	2	5	5
1294	3	4	3	3	2	4	1	1	2	4	5
1295	4	2	3	1	3	4	2	3	2	6	5
1296	3	2	3	3	4	4	3	2	1	3	4
1297	3	3	4	4	3	3	1	2	2	3	5
1298	4	3	4	3	3	3	1	2	1	4	4
1299	4	3	2	3	3	5	2	3	2	4	4
1300	3	3	4	3	3	5	2	3	2	3	5
1301	3	4	3	3	4	7	2	2	2	4	4
1302	2	2	3	2	3	4	3	2	1	3	5
1303	3	4	2	4	4	5	2	1	2	5	4
1304	2	3	3	4	3	5	1	2	2	4	6
1305	3	2	5	3	5	4	2	3	1	3	5
1306	3	3	4	3	2	5	3	1	2	4	5
1307	2	3	3	3	1	5	2	0	1	3	5
1308	3	3	3	3	3	6	1	2	2	3	6
1309	3	2	3	3	4	5	1	1	1	2	6
1310	4	2	4	4	4	6	3	2	2	5	6
1311	2	3	4	5	1	5	1	1	2	4	5
1312	4	2	3	4	4	5	3	1	2	5	5
1313	4	2	4	4	4	4	3	2	3	5	6
1314	3	4	5	5	2	4	1	3	3	4	5
1315	4	2	2	3	4	5	1	3	2	3	5
1316	3	2	3	5	2	6	3	3	2	5	6
1317	3	1	4	4	4	6	3	3	2	3	6
1318	4	2	5	4	3	5	2	3	5	3	6
1319	3	4	3	3	3	3	3	3	2	4	5
1320	3	2	3	3	4	6	2	2	3	6	5
1321	4	4	3	4	3	6	2	2	4	4	5
1322	5	3	3	4	3	3	2	3	1	3	5
1323	4	4	3	4	3	3	2	1	2	5	5
1324	5	3	4	3	3	5	5	2	2	4	5
1325	5	3	2	4	3	6	4	4	2	4	5
1326	5	3	4	4	3	5	4	1	1	4	6
1327	3	2	4	4	4	4	3	3	2	4	4
1328	5	3	3	4	4	6	5	2	2	4	5
1329	3	3	5	4	4	3	3	3	2	5	6
1330	2	3	4	4	3	4	1	1	2	3	7
1331	4	4	4	4	3	5	3	3	2	3	7
1332	3	3	3	4	3	5	4	3	2	4	6
1333	3	4	3	5	4	4	2	2	2	3	5
1334	4	3	2	3	2	5	2	3	2	2	6
1335	4	2	3	4	3	4	3	3	2	3	5
1336	3	3	3	3	4	5	1	3	2	2	5
1337	3	3	4	4	2	4	2	2	2	5	4
1338	4	4	4	4	2	5	1	3	1	4	5
1339	4	2	3	3	1	4	2	2	3	4	6
1340	3	3	2	4	2	4	2	3	2	4	5
1341	4	3	5	4	4	4	2	2	3	4	5
1342	3	3	5	3	3	5	2	3	2	4	3
1343	3	2	3	2	2	3	2	2	2	4	3
1344	3	2	4	4	2	3	2	1	4	3	3
1345	3	3	2	4	3	4	1	2	2	4	4
1346	4	3	1	4	2	3	2	4	3	4	3
1347	4	4	2	4	3	3	0	2	3	5	3
1348	3	4	2	3	3	1	3	4	2	4	3
1349	5	4	2	4	3	4	1	3	3	4	3
1350	5	3	2	4	1	5	1	2	3	3	4
1351	4	4	2	4	3	6	4	2	3	3	4
1352	3	4	3	4	1	4	1	3	3	3	3
1353	3	4	3	3	2	4	3	3	2	7	3
1354	2	3	2	3	3	2	3	2	3	4	3
1355	4	2	2	3	2	4	2	2	3	4	3
1356	4	3	3	3	2	4	3	2	4	4	3
1357	4	4	4	4	3	2	3	2	3	3	2
1358	4	2	4	3	4	3	3	2	3	4	3
1359	6	3	4	4	2	3	1	2	3	3	3
1360	4	4	4	3	3	2	3	3	5	5	3
1361	5	3	3	4	4	4	3	2	5	4	3
1362	5	3	4	3	2	2	2	2	4	5	3
1363	2	3	5	4	3	3	4	3	3	6	3
1364	5	3	3	4	4	5	3	3	4	5	3
1365	3	4	4	4	4	3	2	3	2	4	4
1366	5	4	3	4	2	3	1	3	3	4	3
1367	5	2	4	3	2	2	1	3	1	5	3
1368	3	4	3	4	2	3	2	2	2	2	3
1369	4	2	4	4	2	4	1	1	2	5	3
1370	4	4	4	5	3	5	1	2	3	4	5
1371	4	2	3	4	3	5	3	3	1	3	3
1372	6	4	4	3	3	3	2	1	2	4	3
1373	4	3	4	4	2	3	2	1	2	4	4
1374	4	3	2	4	2	3	2	1	3	3	4
1375	4	2	4	3	3	5	2	3	2	4	4
1376	4	3	4	3	4	3	1	3	2	5	3
1377	3	4	2	3	3	4	1	2	2	3	4
1378	4	3	3	3	3	3	1	1	3	5	4
1379	3	3	3	3	3	3	2	2	2	3	4
1380	4	2	3	4	4	1	3	1	1	5	4
1381	5	3	3	3	2	1	1	2	2	2	5
1382	5	3	2	4	2	2	2	3	3	4	4
1383	4	2	3	3	4	2	2	3	2	2	4
1384	4	3	2	4	3	2	2	1	2	5	4
1385	4	2	2	3	3	1	1	2	3	5	4
1386	4	3	2	2	2	1	2	3	2	3	4
1387	4	2	4	3	3	2	2	4	2	4	3
1388	4	4	3	5	2	2	2	3	3	3	4
1389	4	3	2	4	3	1	1	2	2	4	5
1390	3	4	2	4	3	2	0	3	3	5	4
1391	4	5	1	2	4	1	2	2	1	4	4
1392	4	2	3	3	3	2	1	1	2	5	4
1393	4	2	2	3	3	1	2	3	1	5	4
1394	5	3	4	4	4	2	1	1	3	5	4
1395	3	3	2	4	3	1	1	3	2	4	5
1396	3	3	2	4	3	1	1	2	2	4	2
1397	3	4	3	4	2	2	1	2	2	4	4
1398	3	2	4	4	2	2	1	2	2	5	4
1399	2	3	2	4	2	0	2	2	2	4	3
1400	3	3	3	4	3	1	1	3	2	5	4
1401	2	3	2	4	4	3	1	4	2	5	4
1402	3	3	3	4	1	2	1	1	2	4	4
1403	2	4	3	4	2	1	1	3	3	4	6
1404	4	4	1	5	2	1	0	2	2	5	5
1405	3	5	4	4	2	2	1	1	2	5	4
1406	4	4	4	4	4	2	1	3	2	3	4
1407	4	4	2	3	4	1	1	1	2	4	4
1408	1	3	3	4	2	2	1	3	2	5	3
1409	3	3	4	4	3	1	1	2	2	4	5
1410	2	4	4	4	4	1	1	2	1	5	5
1411	5	1	3	4	4	2	2	4	1	5	5
1412	3	4	2	3	2	2	1	3	2	3	6
1413	4	2	4	4	4	1	2	3	2	5	5
1414	3	5	4	4	3	2	2	2	1	5	5
1415	4	4	2	4	3	1	2	3	3	5	5
1416	2	4	2	3	3	1	3	2	2	4	4
1417	4	2	2	3	3	1	2	1	2	3	5
1418	4	4	3	3	1	1	3	3	1	5	5
1419	3	4	2	2	3	1	2	4	2	4	5
1420	3	2	4	2	2	2	2	2	2	4	5
1421	3	3	5	2	3	1	2	3	2	4	4
1422	3	3	3	3	3	2	3	4	3	4	4
1423	4	4	3	4	3	2	3	1	3	5	4
1424	2	4	5	4	4	1	3	3	2	5	4
1425	3	3	4	2	3	1	3	3	3	3	4
1426	3	2	5	2	3	2	2	2	1	5	5
1427	3	2	4	3	3	2	3	2	2	3	5
1428	3	3	2	2	2	2	3	2	2	3	6
1429	4	4	3	3	4	2	2	3	1	4	5
1430	4	3	3	4	2	1	3	3	1	3	6
1431	3	3	3	3	4	1	2	3	1	4	4
1432	4	3	4	2	3	2	2	2	2	4	5
1433	4	3	3	3	3	2	2	2	1	3	4
1434	3	3	3	5	3	1	3	3	1	4	5
1435	3	2	3	3	3	2	2	2	2	2	6
1436	4	4	3	4	4	2	2	2	2	4	6
1437	3	2	3	3	2	2	3	2	2	5	6
1438	4	3	3	4	3	2	2	2	1	4	6
1439	3	2	5	4	3	2	1	2	1	3	6
1440	5	4	4	4	3	2	2	3	1	4	6
1441	4	4	4	4	3	1	2	3	2	3	2
1442	4	3	4	3	3	2	3	3	2	6	4
1443	3	2	5	4	4	1	2	3	2	5	5
1444	4	3	5	4	3	3	3	2	2	3	5
1445	2	4	4	4	4	3	2	1	1	5	5
1446	3	4	4	4	2	2	2	2	2	6	5
1447	3	2	3	3	4	1	3	3	2	4	4
1448	3	3	3	5	4	2	2	4	3	5	5
1449	3	2	4	4	2	2	1	1	3	3	5
1450	2	3	1	4	2	1	2	3	3	3	5
1451	3	4	4	4	3	1	4	0	3	5	6
1452	3	4	4	5	3	1	2	2	1	5	3
1453	3	2	4	4	2	1	2	0	2	5	4
1454	3	3	4	4	2	2	2	3	2	4	5
1455	2	3	4	3	3	1	4	3	2	4	6
1456	2	4	5	4	3	2	3	0	2	3	3
1457	3	3	4	4	3	2	4	0	2	3	5
1458	3	3	4	4	4	1	3	1	2	5	5
1459	2	4	4	4	4	2	3	2	1	4	6
1460	3	2	3	3	3	2	2	2	2	3	5
1461	4	3	4	3	2	2	2	2	2	5	6
1462	3	3	3	4	4	2	3	2	2	4	5
1463	4	3	3	4	4	1	1	1	2	4	6
1464	2	3	3	4	2	2	2	0	2	3	6
1465	4	3	4	4	3	2	2	0	2	4	5
1466	5	3	3	4	4	2	1	3	2	3	4
1467	3	3	2	3	2	2	2	1	1	5	6
1468	3	2	3	4	2	1	2	2	3	5	6
1469	4	3	4	4	3	1	2	2	2	4	6
1470	3	3	5	3	3	2	2	2	2	3	6
1471	3	2	4	4	3	2	3	2	2	6	5
1472	3	3	2	3	1	1	4	2	2	4	4
1473	2	3	5	5	3	1	2	4	1	5	5
1474	2	4	5	4	3	1	3	0	2	2	4
1475	4	3	4	3	3	2	1	2	2	5	6
1476	3	3	3	5	2	1	2	3	2	3	7
1477	3	3	4	4	3	3	3	1	2	4	6
1478	3	3	4	2	4	2	2	2	2	4	4
1479	2	1	4	3	4	3	2	1	2	5	3
1480	2	2	3	3	4	2	2	2	2	5	6
1481	3	4	3	5	2	2	2	2	3	4	5
1482	2	4	3	3	2	2	2	2	2	4	5
1483	2	5	3	4	2	2	2	2	2	4	7
1484	2	4	3	3	3	2	2	2	2	5	5
1485	2	6	3	4	3	1	3	1	2	4	6
1486	1	5	3	4	3	1	2	2	1	5	6
1487	1	3	4	4	4	1	2	2	2	4	4
1488	4	3	2	4	2	0	2	3	2	3	3
1489	4	4	4	5	3	1	2	3	2	3	3
1490	3	4	3	5	3	2	3	2	3	5	5
1491	2	3	3	5	3	1	1	1	1	4	5
1492	2	4	2	5	3	0	2	2	2	4	5
1493	3	5	3	4	3	4	3	2	1	4	4
1494	2	5	2	5	4	3	3	1	1	4	6
1495	1	2	4	4	1	4	3	2	2	5	4
1496	2	5	1	4	4	2	2	1	1	3	5
1497	1	3	5	4	4	4	3	1	2	3	6
1498	2	4	3	4	2	1	3	5	1	3	5
1499	2	3	5	4	3	3	3	3	2	3	6
1500	4	3	3	4	3	2	3	2	0	3	4
1501	3	4	2	4	2	1	2	1	4	5	4
1502	3	2	4	4	2	1	3	1	2	3	7
1503	4	4	3	4	3	1	4	2	1	4	6
1504	5	3	2	3	4	3	3	2	2	5	5
1505	3	3	2	4	2	3	2	4	3	5	5
1506	2	2	1	5	3	2	2	2	1	4	4
1507	3	3	2	4	3	2	3	3	3	5	3
1508	1	4	3	4	4	2	3	2	4	4	4
1509	4	3	2	4	4	0	3	3	2	4	5
1510	2	4	3	4	2	2	2	1	1	3	6
1511	1	3	3	5	4	2	3	3	1	4	5
1512	0	3	3	4	3	3	2	3	2	3	4
1513	1	2	2	4	3	2	2	3	2	5	6
1514	1	3	3	4	4	3	3	2	2	5	5
1515	1	2	2	5	2	2	3	1	2	4	6
1516	1	3	2	4	3	3	3	1	1	3	6
1517	2	3	2	2	3	4	2	3	1	3	7
1518	4	2	3	4	3	3	2	2	2	5	6
1519	4	3	4	5	3	2	3	3	3	4	6
1520	3	3	4	4	4	1	2	1	1	3	4
1521	3	3	4	5	4	2	3	2	2	6	5
1522	1	4	2	2	3	2	3	2	1	4	7
1523	2	3	3	5	2	2	3	3	0	3	6
1524	2	3	3	5	2	2	2	3	2	3	6
1525	2	2	4	3	4	3	3	3	2	3	5
1526	3	3	3	3	3	1	3	3	1	5	6
1527	3	3	4	4	2	3	2	1	3	5	6
1528	4	4	4	4	3	3	3	2	1	4	5
1529	5	2	4	4	3	2	3	3	2	5	3
1530	5	1	4	4	4	2	3	2	2	3	5
1531	4	3	4	4	4	2	2	4	2	5	6
1532	3	3	3	4	3	2	3	3	1	4	6
1533	5	2	5	4	2	3	4	1	0	5	7
1534	5	4	4	4	4	2	3	2	2	4	4
1535	3	2	3	4	3	2	3	3	1	4	5
1536	4	3	4	4	3	2	3	2	2	4	5
1537	4	2	3	4	3	2	2	3	1	4	5
1538	2	2	4	4	4	3	2	2	1	3	5
1539	3	3	4	3	2	4	3	2	1	4	5
1540	3	3	4	4	3	3	3	3	1	3	6
1541	2	3	3	3	3	2	3	4	2	5	6
1542	5	4	3	5	3	3	3	4	2	5	5
1543	3	1	4	4	3	2	3	3	2	3	4
1544	3	3	4	2	2	2	3	3	1	5	6
1545	3	3	5	4	3	2	3	3	1	4	3
1546	2	3	5	5	4	2	2	2	1	3	7
1547	2	3	4	4	3	2	3	6	1	3	6
1548	2	1	3	4	3	2	3	2	0	4	6
1549	3	3	4	3	3	2	3	3	1	2	6
1550	2	1	5	2	3	3	2	2	1	4	4
1551	2	3	4	4	3	3	2	2	1	3	4
1552	1	3	4	4	2	3	3	3	0	3	5
1553	2	3	5	4	4	2	2	4	2	4	5
1554	1	4	2	4	4	2	3	3	3	4	4
1555	1	2	4	4	2	2	3	4	2	4	5
1556	2	3	4	4	4	3	3	4	2	4	4
1557	1	4	3	4	3	2	2	3	3	4	5
1558	1	4	4	4	3	1	3	1	3	5	4
1559	3	2	3	4	3	2	3	2	3	3	6
1560	1	3	4	4	3	2	2	2	1	5	5
1561	4	3	2	4	3	3	3	2	3	3	5
1562	3	3	3	5	3	2	2	1	1	4	6
1563	2	3	3	4	4	2	2	3	0	4	5
1564	2	3	2	4	3	2	2	2	2	4	5
1565	2	3	4	4	3	2	3	2	2	4	6
1566	2	2	3	4	3	3	2	2	2	4	9
1567	2	3	5	3	3	2	2	3	3	4	5
1568	2	3	4	3	1	3	3	3	2	3	6
1569	2	3	5	4	3	2	2	2	3	4	7
1570	1	4	3	3	2	2	2	2	2	2	6
1571	1	4	5	4	4	2	2	4	2	4	6
1572	1	2	4	4	4	2	2	2	2	4	6
1573	1	3	5	4	4	2	5	2	1	3	6
1574	2	2	5	4	4	3	3	3	1	3	5
1575	1	4	4	4	2	3	2	2	2	5	7
1576	2	2	3	4	3	3	3	3	1	5	7
1577	2	2	4	3	4	3	2	3	1	4	6
1578	1	3	3	3	3	2	2	4	1	4	7
1579	3	3	2	3	4	2	2	3	2	3	7
1580	3	3	5	4	1	2	3	2	1	3	7
1581	2	2	4	4	4	2	1	3	3	4	7
1582	2	3	5	3	3	2	3	4	1	4	6
1583	1	4	3	4	2	2	2	3	1	5	7
1584	2	1	2	4	3	2	2	4	3	3	6
1585	2	3	4	4	4	2	2	1	2	4	6
1586	1	3	4	4	2	3	2	1	1	3	5
1587	2	4	4	4	4	3	3	3	2	4	4
1588	2	3	4	4	3	2	2	1	1	3	6
1589	3	2	5	2	4	2	2	2	3	3	6
1590	1	3	3	3	4	2	2	2	2	3	6
1591	2	3	3	4	1	2	3	2	3	4	4
1592	4	3	4	4	3	2	2	1	2	5	5
1593	2	1	5	3	3	2	2	3	2	4	5
1594	2	3	3	3	2	2	2	3	1	5	5
1595	2	3	3	4	4	2	3	2	1	5	5
1596	3	3	3	3	4	2	3	3	2	4	7
1597	2	4	3	4	4	2	3	2	2	3	7
1598	3	4	4	5	2	2	2	1	2	5	8
1599	3	3	3	4	2	2	3	2	0	4	7
1600	3	3	4	5	2	2	2	2	3	5	5
1601	4	4	3	3	3	2	3	1	2	5	7
1602	2	3	3	4	2	2	5	1	3	5	6
1603	2	3	5	4	3	2	3	2	3	5	7
1604	3	3	4	4	3	2	3	2	3	4	7
1605	1	2	2	3	4	2	2	2	2	3	3
1606	2	3	3	4	4	2	3	4	3	6	6
1607	2	4	3	3	3	2	2	1	2	2	4
1608	1	4	3	3	4	2	3	3	2	5	5
1609	2	3	3	4	4	2	3	4	2	3	6
1610	2	3	4	4	4	2	3	2	3	5	6
1611	2	3	4	3	3	2	2	1	3	5	6
1612	3	3	3	4	2	2	2	3	2	5	7
1613	2	3	3	5	5	2	3	3	2	3	6
1614	2	3	4	4	2	2	3	3	3	4	6
1615	2	3	3	4	4	2	3	2	3	1	5
1616	2	3	3	4	2	2	3	2	2	4	7
1617	3	2	4	3	3	2	1	2	2	4	4
1618	1	3	3	2	4	2	2	2	2	5	6
1619	2	2	3	5	3	1	2	2	3	4	6
1620	3	2	5	5	4	2	2	1	1	4	6
1621	2	4	5	3	3	2	2	1	1	5	8
1622	3	4	4	4	2	2	2	3	3	5	7
1623	3	3	3	5	3	3	2	2	2	4	6
1624	2	2	3	3	2	2	3	4	0	4	5
1625	3	2	3	4	3	2	3	3	2	5	6
1626	3	1	4	3	4	2	3	1	4	5	6
1627	2	3	5	3	3	3	3	2	2	5	6
1628	3	3	3	4	3	2	2	4	2	5	5
1629	2	4	5	4	2	2	3	4	3	3	5
1630	3	4	5	4	3	3	2	3	2	4	5
1631	1	2	3	5	3	3	2	1	3	2	6
1632	2	3	3	4	3	3	3	2	1	3	4
1633	2	3	3	4	2	2	3	4	1	3	5
1634	3	4	4	4	5	2	3	2	2	4	6
1635	1	1	5	3	4	2	3	5	4	5	8
1636	2	2	5	4	3	2	2	2	2	2	9
1637	3	3	3	3	3	2	2	3	1	5	7
1638	4	3	2	5	3	2	2	4	2	5	6
1639	3	3	5	4	2	2	3	5	3	6	6
1640	3	3	5	3	3	2	3	4	3	4	5
1641	2	4	5	3	4	2	2	3	3	3	4
1642	2	4	5	3	3	2	2	3	3	3	6
1643	3	4	4	5	3	2	2	3	2	3	5
1644	2	3	4	4	4	2	2	4	3	4	7
1645	2	4	5	4	3	2	3	3	3	4	7
1646	3	3	4	3	4	2	2	2	2	4	6
1647	2	3	3	5	3	2	2	3	2	4	6
1648	2	3	4	3	2	2	2	3	2	5	8
1649	3	4	4	2	3	2	2	3	3	5	7
1650	2	3	3	5	3	2	2	3	3	3	8
1651	4	4	4	4	3	2	3	3	3	3	6
1652	3	3	5	3	2	2	2	3	3	4	8
1653	2	3	4	4	3	2	2	3	1	4	7
1654	4	4	4	3	4	2	2	5	3	4	7
1655	2	2	4	2	3	2	3	1	2	3	5
1656	1	4	5	5	3	2	2	4	3	4	7
1657	3	3	4	4	4	1	3	4	4	4	5
1658	3	3	5	2	3	2	2	4	2	5	8
1659	2	2	4	5	3	2	2	2	2	4	7
1660	2	4	3	3	2	2	2	3	3	4	7
1661	1	3	3	4	2	2	2	2	2	5	7
1662	2	1	4	4	3	2	2	3	3	3	6
1663	2	2	4	4	3	2	3	2	3	5	6
1664	2	4	5	2	3	2	2	3	3	5	5
1665	1	4	4	4	3	2	2	3	3	4	6
1666	1	2	3	4	4	2	2	2	2	5	5
1667	1	3	4	4	3	2	3	3	3	3	6
1668	1	3	4	5	3	3	2	2	2	5	6
1669	1	3	4	4	3	2	2	3	3	5	6
1670	2	3	5	4	2	2	3	3	3	4	6
1671	1	3	4	4	3	2	2	4	1	5	7
1672	1	3	5	5	4	2	2	3	1	4	8
1673	2	4	5	4	3	2	3	4	1	6	5
1674	1	4	5	5	3	2	2	3	3	5	7
1675	1	4	5	2	3	2	3	1	2	4	6
1676	1	4	4	4	3	2	2	3	2	6	6
1677	2	2	4	4	3	2	2	2	2	4	5
1678	2	4	4	5	3	2	1	3	3	3	7
1679	2	2	5	5	3	2	3	2	4	5	6
1680	1	4	2	3	2	2	2	4	1	5	5
1681	2	2	3	5	3	2	2	3	4	3	8
1682	3	2	4	4	3	3	3	1	2	3	6
1683	2	3	5	4	4	2	3	2	4	5	5
1684	1	4	4	3	4	3	2	2	3	5	5
1685	3	3	3	4	2	3	3	3	3	4	4
1686	2	3	5	4	2	3	3	4	3	4	5
1687	2	2	5	5	1	3	3	3	3	4	6
1688	1	4	4	4	4	3	2	3	3	5	5
1689	1	4	3	4	3	3	2	3	3	4	4
1690	1	4	4	4	3	3	3	3	3	2	4
1691	1	4	4	4	3	3	3	4	4	3	5
1692	2	2	4	5	3	3	3	2	3	3	4
1693	2	4	5	4	2	3	3	3	2	4	5
1694	2	5	5	3	4	3	3	2	3	4	5
1695	2	4	5	4	3	3	2	3	1	4	3
1696	3	3	4	5	3	2	3	3	3	4	4
1697	2	4	4	4	1	3	3	2	2	5	5
1698	3	4	4	4	3	2	3	2	3	3	6
1699	3	4	5	4	4	2	3	2	2	5	3
1700	2	2	4	4	4	2	2	3	3	5	6
1701	2	2	3	4	2	2	3	3	3	4	5
1702	3	3	5	5	3	2	2	3	1	4	6
1703	2	3	5	5	3	3	3	3	3	3	7
1704	2	4	3	4	3	3	3	3	1	5	6
1705	1	3	3	3	2	3	3	4	1	5	4
1706	3	2	3	3	3	3	2	3	2	4	5
1707	2	3	4	4	3	3	4	3	2	4	5
1708	2	4	3	3	3	3	3	3	2	4	4
1709	1	3	5	5	2	3	3	3	2	5	5
1710	2	3	5	5	4	3	2	2	3	4	4
1711	1	3	3	5	3	3	3	2	2	3	2
1712	3	3	4	5	3	3	3	2	2	3	5
1713	2	4	4	5	3	3	3	3	3	4	2
1714	3	3	4	3	4	3	3	3	3	4	3
1715	1	3	5	4	4	3	3	4	3	3	3
1716	3	3	3	4	1	3	2	2	3	4	1
1717	2	3	4	3	3	4	2	2	2	4	2
1718	1	4	4	5	2	3	3	3	3	5	3
1719	2	3	1	5	2	2	2	2	2	5	3
1720	1	3	4	5	3	2	2	4	2	5	2
1721	1	2	2	3	3	1	3	5	2	4	3
1722	1	3	2	4	3	2	2	4	3	5	2
1723	1	4	3	3	3	2	3	3	1	4	3
1724	2	4	4	4	3	2	3	1	3	4	2
1725	2	3	4	5	3	2	3	2	3	4	3
1726	2	4	5	4	3	3	3	4	4	4	2
1727	2	2	4	5	2	3	2	3	5	5	2
1728	1	3	3	5	3	2	3	3	2	2	2
1729	1	2	4	4	2	2	2	5	3	5	3
1730	2	4	5	4	3	3	2	3	2	4	3
1731	1	3	4	4	3	3	3	3	3	4	3
1732	2	4	4	5	3	4	3	1	4	5	4
1733	1	4	4	4	3	3	2	3	2	3	3
1734	2	1	4	3	2	3	3	2	1	4	3
1735	3	3	3	5	3	2	4	3	2	3	3
1736	2	4	4	3	4	3	3	4	1	4	3
1737	2	2	5	4	3	3	2	3	0	4	3
1738	3	5	3	3	3	4	3	4	3	5	3
1739	1	4	3	4	4	3	2	3	3	3	3
1740	1	3	2	5	3	3	2	2	2	3	2
1741	2	3	3	5	2	3	3	3	1	6	1
1742	2	3	2	2	2	3	3	2	3	5	1
1743	1	3	3	4	1	3	2	2	2	5	1
1744	1	4	4	3	3	3	3	3	3	3	1
1745	1	3	4	5	4	3	3	2	2	3	2
1746	1	2	4	5	3	3	2	2	2	3	5
1747	1	3	3	5	3	2	2	4	3	5	3
1748	1	4	4	5	3	3	2	2	2	3	2
1749	2	4	3	3	2	3	3	3	2	5	3
1750	1	5	3	3	2	3	2	2	2	4	4
1751	1	3	3	4	1	3	3	3	2	3	3
1752	2	4	4	4	3	3	1	2	2	3	5
1753	2	3	5	3	3	3	1	1	3	3	2
1754	2	3	4	5	4	3	3	2	2	3	3
1755	2	4	5	5	2	3	2	2	1	4	3
1756	2	3	5	2	3	3	2	2	2	4	3
1757	2	3	4	5	3	3	2	3	3	5	3
1758	1	4	3	3	2	3	2	3	4	3	4
1759	1	2	5	3	2	3	3	2	1	4	6
1760	1	4	3	3	3	4	2	2	2	4	5
1761	1	2	2	2	2	3	3	2	1	5	5
1762	1	3	4	4	3	3	3	2	2	3	6
1763	1	3	3	4	3	3	3	2	4	5	5
1764	1	3	3	3	3	5	2	4	2	5	4
1765	1	4	4	4	2	4	2	3	2	4	4
1766	1	2	2	2	2	3	2	2	1	4	4
1767	1	3	3	5	2	3	3	2	3	4	5
1768	1	3	3	4	3	2	3	4	3	4	3
1769	1	1	4	3	4	2	2	3	2	4	4
1770	1	3	4	5	5	2	3	3	3	6	3
1771	1	2	5	5	2	3	2	2	0	6	2
1772	1	3	3	4	3	4	2	6	2	4	2
1773	1	3	4	5	3	3	3	4	2	5	2
1774	1	4	5	3	3	3	3	3	1	4	2
1775	2	3	4	5	2	2	2	3	3	5	1
1776	2	3	4	4	3	2	2	3	2	6	3
1777	2	4	4	4	3	2	3	2	3	5	2
1778	2	3	3	5	2	4	3	3	3	5	1
1779	2	3	4	5	3	2	2	1	3	5	2
1780	1	3	2	4	2	3	3	4	3	4	2
1781	4	3	5	3	3	3	3	3	4	5	4
1782	4	3	2	4	3	4	2	2	4	4	3
1783	3	3	5	4	4	4	3	2	4	5	2
1784	2	2	4	5	3	3	2	2	4	4	3
1785	3	3	3	3	4	3	2	1	4	4	3
1786	2	4	3	3	2	3	3	3	5	4	3
1787	2	3	4	5	3	2	3	3	4	5	3
1788	2	3	4	3	2	3	3	4	4	4	2
1789	2	3	3	3	2	2	2	2	4	4	3
1790	2	4	5	5	3	2	3	2	4	4	2
1791	1	3	3	5	2	3	3	4	5	6	3
1792	1	4	4	4	4	3	3	2	4	4	4
1793	1	2	3	3	2	3	3	4	3	4	3
1794	1	2	3	2	4	3	2	3	4	5	4
1795	1	4	5	4	4	3	2	4	4	5	2
1796	1	2	4	5	3	2	2	3	5	3	4
1797	1	2	4	3	3	3	3	3	4	4	3
1798	1	2	5	4	2	3	3	4	4	4	3
1799	1	3	5	3	3	2	2	3	4	6	5
1800	1	3	4	4	3	3	3	3	3	4	5
1801	1	3	4	3	3	2	2	3	5	5	3
1802	1	3	5	4	3	2	3	3	4	5	5
1803	2	3	5	4	2	2	3	2	3	5	5
1804	1	4	4	4	4	1	2	4	4	3	5
1805	1	3	5	3	3	3	2	3	5	4	4
1806	2	3	3	4	4	3	3	2	4	5	7
1807	1	3	5	3	2	2	3	2	3	4	5
1808	1	4	5	3	3	2	2	1	3	3	3
1809	3	3	4	5	3	2	3	1	3	3	4
1810	2	3	4	3	3	3	3	1	3	3	5
1811	1	3	5	4	3	2	2	4	3	5	6
1812	2	4	4	5	4	2	3	2	4	6	3
1813	1	4	4	4	3	4	3	2	3	4	6
1814	2	4	4	2	4	2	2	3	5	5	4
1815	1	3	3	4	3	2	3	2	3	4	2
1816	1	4	2	4	4	2	2	1	3	5	3
1817	2	4	5	4	4	3	2	2	5	5	6
1818	2	3	3	4	2	2	3	1	4	3	4
1819	2	2	4	4	4	2	3	2	4	5	3
1820	1	2	4	3	3	3	3	2	4	5	1
1821	1	4	4	3	3	3	3	2	4	5	3
1822	1	4	3	3	3	3	2	3	4	5	5
1823	1	2	4	3	4	4	2	2	5	4	7
1824	1	4	4	3	3	3	3	3	5	4	5
1825	1	3	5	4	3	3	3	2	4	4	3
1826	1	2	4	5	2	3	4	2	4	4	5
1827	1	1	3	4	3	3	3	3	3	4	5
1828	2	1	5	4	4	2	2	4	3	3	6
1829	2	2	3	5	2	2	2	2	5	3	6
1830	1	3	5	4	2	3	3	3	4	3	5
1831	1	2	5	5	3	3	2	3	4	6	5
1832	2	3	4	4	3	2	2	2	5	4	2
1833	2	3	4	4	3	3	2	2	4	4	5
1834	2	3	5	3	2	3	2	3	4	3	5
1835	1	3	4	5	3	4	2	3	4	4	3
1836	1	2	4	4	3	2	2	2	4	4	9
1837	1	3	3	4	4	2	2	4	4	4	5
1838	1	3	5	5	4	3	2	3	4	3	5
1839	1	2	4	3	3	4	2	4	4	4	5
1840	1	2	4	4	2	3	3	3	4	5	4
1841	1	2	4	3	4	4	3	3	3	4	5
1842	2	3	4	2	3	2	3	3	3	5	4
1843	2	3	3	5	2	2	2	4	5	4	3
1844	1	1	3	3	3	3	3	3	4	4	5
1845	1	3	3	4	4	2	3	3	3	5	4
1846	2	3	5	5	3	2	3	3	3	4	4
1847	1	2	4	4	3	2	3	3	4	4	5
1848	2	3	5	4	2	3	2	2	5	3	5
1849	1	1	4	2	3	2	2	2	4	3	4
1850	2	4	3	4	2	4	3	2	4	4	4
1851	1	3	3	5	3	3	3	2	5	4	6
1852	1	3	4	4	4	2	3	3	3	3	5
1853	1	2	3	5	3	2	3	3	4	4	4
1854	1	2	5	3	1	3	3	2	3	4	4
1855	1	3	3	5	3	4	3	3	4	3	3
1856	1	2	5	4	4	3	3	4	4	3	6
1857	2	3	5	4	3	3	3	3	3	3	4
1858	2	4	4	5	2	2	3	2	4	3	4
1859	1	3	4	5	2	4	3	4	3	4	4
1860	2	2	4	5	1	3	3	3	3	4	6
1861	2	4	5	5	2	4	2	4	3	7	5
1862	2	2	5	3	3	4	2	3	5	5	4
1863	3	2	4	3	3	4	2	4	4	5	5
1864	1	2	4	4	4	3	3	4	5	4	4
1865	1	2	4	5	3	3	2	3	4	3	5
1866	2	3	5	5	3	3	3	3	6	5	6
1867	1	4	5	4	2	3	3	3	5	4	4
1868	2	3	4	4	1	3	2	2	5	3	3
1869	3	3	5	5	3	3	2	3	5	3	4
1870	3	1	4	4	3	4	2	3	3	4	4
1871	1	2	3	4	3	4	2	2	4	4	4
1872	3	3	4	5	3	2	3	5	5	4	5
1873	1	2	4	3	4	2	3	4	4	5	3
1874	1	3	5	5	3	3	2	4	4	5	5
1875	1	2	3	3	5	2	2	5	4	4	4
1876	2	3	4	3	3	2	3	2	4	4	5
1877	2	3	4	4	3	3	3	4	3	4	5
1878	1	2	3	4	2	3	2	2	6	4	4
1879	1	2	2	4	4	3	2	4	4	4	3
1880	2	3	4	5	4	3	3	5	5	4	4
1881	2	3	3	5	2	4	3	2	4	6	3
1882	3	3	3	4	3	6	3	3	4	6	4
1883	1	2	4	4	4	4	3	5	5	5	4
1884	1	3	4	5	2	4	3	3	3	6	4
1885	1	2	4	3	2	4	3	2	4	5	3
1886	1	3	4	4	4	4	3	4	4	4	5
1887	1	2	4	3	3	3	3	4	5	6	2
1888	1	3	4	4	4	3	2	5	4	3	3
1889	1	2	4	3	2	4	3	3	3	5	3
1890	3	2	2	4	4	5	3	4	4	4	5
1891	1	2	5	4	3	4	2	3	5	5	6
1892	1	4	4	2	2	3	3	3	5	6	2
1893	2	2	4	3	3	3	3	2	4	5	3
1894	1	3	5	3	4	3	2	4	4	5	6
1895	2	1	4	3	2	3	3	3	4	4	3
1896	2	3	5	2	4	4	2	3	5	5	5
1897	1	3	4	5	3	4	4	3	3	5	6
1898	1	2	2	5	3	3	3	4	4	4	5
1899	2	2	4	4	2	5	3	5	5	4	4
1900	2	1	3	3	3	3	4	4	5	4	4
1901	1	2	3	4	4	3	2	3	5	4	5
1902	2	4	3	4	2	4	3	3	4	4	4
1903	1	3	4	4	3	5	2	3	3	5	4
1904	1	1	5	2	2	5	2	4	5	4	7
1905	1	0	3	3	3	4	2	2	5	4	5
1906	1	1	4	4	3	3	3	3	5	4	4
1907	1	2	5	4	4	3	3	2	4	4	6
1908	2	1	5	3	3	3	3	2	4	4	3
1909	2	2	5	4	2	3	2	2	4	4	5
1910	1	3	4	4	3	2	3	2	6	4	5
1911	1	2	2	4	3	2	3	2	3	5	4
1912	1	1	3	4	3	3	3	1	5	4	5
1913	1	1	4	4	2	2	2	3	3	4	4
1914	1	2	3	5	2	2	3	2	4	6	4
1915	1	1	4	3	3	3	4	2	4	6	5
1916	2	1	5	4	3	4	2	2	6	4	5
1917	1	0	5	2	2	3	2	2	5	5	5
1918	1	1	4	2	2	4	2	2	4	4	5
1919	1	1	4	4	4	3	2	2	4	5	5
1920	2	1	6	4	3	3	2	1	3	5	5
1921	1	1	4	2	3	3	2	2	4	5	5
1922	2	1	5	4	3	2	2	2	3	5	3
1923	1	1	4	4	3	2	4	2	5	3	6
1924	2	1	4	4	3	2	3	1	3	5	2
1925	3	1	3	3	4	4	3	3	5	5	3
1926	1	2	4	3	4	4	3	2	3	5	4
1927	1	0	4	4	2	3	3	3	5	5	5
1928	1	1	4	3	4	2	3	2	4	3	5
1929	1	1	3	5	2	2	2	2	4	4	5
1930	1	1	5	4	3	2	2	2	3	4	7
1931	2	2	5	3	3	2	2	3	4	4	6
1932	2	2	5	3	3	2	3	1	4	4	2
1933	1	1	4	4	3	2	1	1	6	4	5
1934	2	3	4	2	3	2	2	2	3	5	7
1935	3	2	3	4	3	2	3	1	4	5	6
1936	2	2	3	5	3	3	3	2	3	4	7
1937	2	1	4	5	3	4	2	1	4	3	7
1938	4	2	4	4	2	3	2	3	5	4	7
1939	3	4	5	5	3	4	2	3	5	4	5
1940	3	3	3	4	2	3	2	2	4	5	7
1941	3	1	5	3	3	4	3	2	5	3	4
1942	3	2	3	5	3	3	3	3	3	5	4
1943	4	2	3	4	4	4	4	2	3	3	6
1944	2	1	3	3	3	3	5	3	4	4	6
1945	3	3	5	3	2	4	3	1	3	6	7
1946	3	3	4	4	3	3	2	3	4	5	7
1947	3	1	3	4	4	3	2	2	4	5	5
1948	2	2	5	4	3	5	3	4	4	4	4
1949	2	2	4	4	3	3	2	2	4	4	4
1950	4	2	4	3	4	4	3	2	4	4	3
1951	3	3	5	4	3	4	2	3	3	3	5
1952	2	2	4	3	3	4	3	3	4	3	5
1953	1	2	3	3	3	4	2	2	4	3	1
1954	1	2	4	3	3	3	3	2	4	4	2
1955	1	2	4	3	4	4	3	3	4	4	4
1956	1	1	5	5	4	4	3	2	5	4	4
1957	1	1	4	3	1	4	3	3	2	4	4
1958	2	2	3	4	1	3	2	2	4	5	3
1959	2	2	3	4	2	5	2	1	4	5	4
1960	2	3	4	3	2	4	3	3	2	4	5
1961	1	3	5	2	3	3	3	3	4	5	3
1962	1	4	5	3	3	3	2	3	4	5	6
1963	1	3	4	2	4	3	3	2	4	5	6
1964	1	2	4	3	4	3	3	2	3	6	4
1965	1	2	4	4	3	4	3	2	3	4	6
1966	2	2	4	4	3	3	2	3	4	4	5
1967	1	3	3	3	3	3	3	2	3	5	3
1968	1	2	3	3	1	3	2	2	3	5	6
1969	1	3	4	4	3	3	3	2	3	4	8
1970	2	2	4	3	3	3	2	1	5	4	7
1971	1	2	4	4	3	3	3	2	3	5	6
1972	1	3	2	4	1	4	2	2	3	5	8
1973	1	1	5	4	2	4	2	4	2	6	6
1974	1	1	4	2	4	3	2	2	3	5	8
1975	1	1	3	4	3	4	4	1	3	4	6
1976	2	3	4	3	2	2	2	2	3	4	5
1977	1	3	3	4	3	4	3	3	1	4	5
1978	1	3	4	2	3	3	4	1	3	5	6
1979	3	4	3	5	4	3	3	2	3	5	6
1980	4	1	4	3	3	3	3	2	3	5	7
1981	1	2	3	5	3	4	3	3	4	3	6
1982	1	1	4	4	2	3	2	1	3	5	7
1983	1	2	5	3	3	4	3	3	3	3	7
1984	1	1	5	4	4	4	2	2	2	5	7
1985	1	2	3	5	4	4	3	2	2	4	6
1986	1	1	4	2	3	2	2	2	3	5	8
1987	1	1	4	4	1	3	4	3	3	3	7
1988	1	1	4	5	4	4	3	2	3	6	5
1989	1	0	4	3	3	3	3	2	2	5	7
1990	2	2	4	3	3	2	4	2	4	4	6
1991	1	2	4	5	3	3	2	1	2	4	6
1992	1	3	2	4	4	3	2	3	3	4	5
1993	1	1	4	5	2	3	2	1	3	3	6
1994	1	2	3	3	2	3	2	2	5	4	6
1995	2	4	4	3	3	4	2	1	3	4	4
1996	2	1	4	5	3	2	1	1	4	4	6
1997	2	2	3	3	1	3	2	3	3	5	6
1998	2	2	4	4	2	3	1	3	2	3	6
[truncated: 3,006 more rows]
