# Supplementary material for: OsAPSE modulates non-covalent interactions between arabinogalactan protein O-glycans and pectin in rice cell walls
Source: Front Plant Sci. 2025 May 22;16:1588802. doi: 10.3389/fpls.2025.1588802 (PMC12137362; doi:10.3389/fpls.2025.1588802)
Supplement: Supplementary file 6 [file Table6.xlsx]

## Sheet: Supplementary File S6.1
Supplementary File S6.1 - Bradford assay data: concentrations of CFPS reactions and BSA standard series
Blanks			Reference curve (see tab 'BSA dilution series')
	Absorbance		Intercept	0.0425506
replicate 1	0.3063		Slope	0.728395
replicate 2	0.2947
Average	0.3005
Protein quantification measuruements: Bradford assay
Dilution factor	2
Reaction	Absorbance	Absorbance - blank	Concentration (mg/mL)	Average (mg/mL)	Standard deviation (mg/mL)			Average	S.d.
GH27_OsAPSE	1.769	1.4685	3.91532	3.99152	0.0726291		GH27_OsAPSE	3.99	0.073
	1.8149	1.5144	4.04135				Control	3.86	0.134
	1.8303	1.5298	4.08364
	1.7728	1.4723	3.92575
Control	1.6677	1.3672	3.63718	3.85787	0.134339
	1.7586	1.4581	3.88677
	1.7998	1.4993	3.99989
	1.7662	1.4657	3.90763
BSA standard series
BSA concentration (mg/mL)	Absorbance	Absorbance - blank	Average absorbance	Standard deviation
1	1.0142	0.7137	0.730633	0.0122913
	1.043	0.7425
	1.0362	0.7357
0.75	0.877	0.5765	0.5936	0.0133224
	0.8958	0.5953
	0.9095	0.609
0.5	0.7435	0.443	0.462	0.0180156
	0.7573	0.4568
	0.7867	0.4862
0.25	0.5484	0.2479	0.2697	0.0184425
	0.5687	0.2682
	0.5935	0.293
0.125	0.4319	0.1314	0.141767	0.00902602
	0.441	0.1405
	0.4539	0.1534
0.075	0.3884	0.0879	0.0827333	0.00607855
	0.3747	0.0742
	0.3866	0.0861
0.05	0.3414	0.0409	0.0542667	0.0117503
	0.3529	0.0524
	0.37	0.0695
0.025	0.3343	0.0338	0.027	0.00636082
	0.319	0.0185
	0.3292	0.0287
0.01	0.2943	-0.00620002	-0.000866671	0.00378536	Omitted from calibration curve
	0.3019	0.00139999
	0.3027	0.00220001

## Sheet: Supplementary File S6.2
Supplementary File S6.2 - Amino acid distribution of BSA and GH27_OsAPSE
	BSA (UniProt: P02769)		GH27_OsAPSE
	Size	607	Size	352
	number of residues	percentual	number of residues	percentual
His	17	2.8	17	4.8
Arg	26	4.3	15	4.3
Lys	60	9.9	16	4.5
Total	103	16.9687	48	13.6364
