# Supplementary material for: OsAPSE modulates non-covalent interactions between arabinogalactan protein O-glycans and pectin in rice cell walls
Source: Front Plant Sci. 2025 May 22;16:1588802. doi: 10.3389/fpls.2025.1588802 (PMC12137362; doi:10.3389/fpls.2025.1588802)
Supplement: Supplementary file 8 [file Table8.xlsx]

## Sheet: Supplementary File S8.1
Supplementary File S8.1 - Screening for AGAL and ARAP activity in a continuous enzymatic assay
Time (s)	AGAL activity (GH27_OsAPSE)	ARAP activity (GH27_OsAPSE)	Control (pALiCE02)
0	0.3248	0.3232	0.2462
295	0.3307	0.3444	0.2452
590	0.3426	0.3635	0.2445
885	0.3551	0.3816	0.2445
1179.9	0.3668	0.3988	0.2446
1474.9	0.3799	0.4113	0.245
1769.9	0.392	0.4243	0.245
2064.9	0.4042	0.4371	0.2445
2359.8	0.4163	0.4506	0.2452
2654.8	0.4294	0.4596	0.2456
2949.8	0.4408	0.4663	0.2473
3244.8	0.4538	0.4845	0.2478
3539.8	0.4652	0.4892	0.2474
3834.7	0.4783	0.4889	0.2471
4129.7	0.4898	0.4854	0.2476
4424.7	0.5024	0.4646	0.2476
4719.7	0.5138	0.4424	0.2475
5014.7	0.5271	0.4521	0.2483
(*) area indicated in grey represents the linear part of the A(t) curve.
	Parameters spectrophotometry
	Extinction coefficient pNP	18000	M-1cm-1
	Path length	0.5	cm
	Volume	0.0002	L
	ΔA (AGAL)	ΔA (ARAP)	ΔA (control)		ΔC (AGAL)	ΔC (ARAP)	ΔC (ARAP)		v0 AGAL	1.12059e-09	M/s	mol/L*s
	0	0	0		0	0	0		v0 ARAP	1.30265e-09	M/s	mol/L*s
	0.0059	0.0212	-0.001		1.63889e-07	5.88889e-07	-2.77778e-08		v0 control	1.16325e-11	M/s	mol/L*s
	0.0178	0.0403	-0.0017		4.94444e-07	1.11944e-06	-4.72222e-08
	0.0303	0.0584	-0.0017		8.41666e-07	1.62222e-06	-4.72222e-08		v0 AGAL	2.24119e-13	mol/s	kat
	0.042	0.0756	-0.0016		1.16667e-06	2.1e-06	-4.44444e-08		v0 ARAP	2.60529e-13	mol/s	kat
	0.0551	0.0881	-0.00119999		1.53056e-06	2.44722e-06	-3.33331e-08		v0 control	2.3265e-15	mol/s	kat
	0.0672	0.1011	-0.00119999		1.86667e-06	2.80833e-06	-3.33331e-08
	0.0794	0.1139	-0.0017		2.20555e-06	3.16389e-06	-4.72222e-08		AGAL activity	1.34471e-05	µmol/min	U
	0.0915	0.1274	-0.001		2.54167e-06	3.53889e-06	-2.77778e-08		ARAP activity	1.56318e-05	µmol/min	U
	0.1046	0.1364	-0.000599995		2.90556e-06	3.78889e-06	-1.66665e-08		Control	1.3959e-07	µmol/min	U
	0.116	0.1431	0.0011		3.22222e-06	3.975e-06	3.05557e-08
	0.129	0.1613	0.0016		3.58333e-06	4.48056e-06	4.44444e-08		AGAL	67.2357	U/mL
	0.1404	0.166	0.00120001		3.9e-06	4.61111e-06	3.33335e-08		ARAP	78.1588	U/mL
	0.1535	0.1657	0.0009		4.26389e-06	4.60278e-06	2.5e-08		Control	0.69795	U/mL
	0.165	0.1622	0.00140001		4.58333e-06	4.50556e-06	3.88891e-08
	0.1776	0.1414	0.00140001		4.93333e-06	3.92778e-06	3.88891e-08
	0.189	0.1192	0.00130001		5.25e-06	3.31111e-06	3.61113e-08
	0.2023	0.1289	0.00210001		5.61944e-06	3.58056e-06	5.83335e-08
	(*) area indicated in grey represents the linear part of the A(t) curve.				(*) area indicated in grey represents the linear part of the A(t) curve.

## Sheet: Supplementary File S8.2
Supplementary File S8.2 - pH and temperature optima
Temperature optimum							pH optimum
Time (min)	25	30	35	40	Control		Time (min)	6	7	7.5	8	9	Control
5	0.1886	0.201016	0.213989	0.1722	0.1256		5	0.1592	0.1954	0.1902	0.1886	0.1601	0.1217
60	0.2314	0.237838	0.246487	0.2038	0.1263		60	0.1872	0.2278	0.2245	0.2314	0.1841	0.1296
							120	0.193	0.249	0.2685	0.271	0.1964	0.1282
slope	0.000778182	0.000669497	0.000590873	0.000574545	1.27275e-05		slope	0.000290932	0.000464383	0.000681662	0.000715667	0.00031398	5.53148e-05
relative activity (%)	100	86.0335	75.9299	73.8318	1.63554		relative activity (%)	40.6518	64.8881	95.2485	100	43.8723	7.72913

## Sheet: Supplementary File S8.3
Supplementary File S8.3 - Determination of the kinetic parameters KM and Vmax
	Observations				Calculations
	time (s)	300	3600	7200
	time (min)	5	60	120	dA	dA/dt	v0	[S]/v0
Substrate concentration (M)	0.0005	0.0807	0.0828	0.0898	0.0828	2.3e-05	2.55556e-09	195652
	0.0025	0.0863	0.0929	0.1034	0.0929	2.58056e-05	2.86728e-09	871905
	0.005	0.0944	0.1015	0.1159	0.1015	2.81944e-05	3.13272e-09	1.59606e+06
	0.01	0.1063	0.1205	0.127	0.1205	3.34722e-05	3.71914e-09	2.6888e+06
	0.025	0.1348	0.1443	0.172	0.1443	4.00833e-05	4.4537e-09	5.61331e+06
	0.05	0.194	0.2014	0.2014	0.2014	5.59444e-05	6.21605e-09	8.04369e+06
Parameters spectrophotometry
Extinction coefficient pNP	18000	M-1cm-1			slope	2.58614e+08	1/Vmax
Path length	0.5	cm			intercept	174342	KM/Vmax
Volume	0.0002	L
					Vmax	3.86677e-09	mol/s
					KM	0.000674139	mol/L
Fit to Michaelis-Menten plot
					[S]	v0 (nmol/s)
					0.0005	2.55556
					0.0025	2.86728
					0.005	3.13272
					0.01	3.71914
					0.025	4.4537
					0.05	6.21605

## Sheet: Supplementary File S8.4
Supplementary File S8.4 - Activity on natural substrates
Time	Melibiose	Raffinose	Verbascose	Arabinogalactan (larch wood)	Arabinogalactan proteins (PSB-D cells)	Galactomannan	Control
5	0.169	0.104	0.06	0.065	0.056	0.069	0.038
30	0.174	0.113	0.061	0.063	0.062	0.06	0.043
60	0.176	0.12	0.068	0.066	0.059	n.a.	0.043
120	0.2	0.121	0.066	0.07	0.064	0.085	0.044
Slope	0.000268533	0.000137405	5.75064e-05	5.22477e-05	5.51315e-05	0.000176082	4.20696e-05
Relative activity (%)	100	51.1687	21.415	19.4567	20.5306	65.5719	15.6665

## Sheet: Supplementary File S8.5
Supplementary File S8.5 - Overview of enzymatic properties of characterized GH27 enzymes from plants
GH27 activity	Organism	Recombinant production	Substrate	Temperature optimum	pH optimum	KM (mM)	Specific activity (U/mg)	Source
CsAGAL1	Cucumis sativus	Sf9 cells	pNP-α-D-Galp	30°C	6.0	0.89 ± 0.12	8.9 ± 1.59	Zhang et al., 2021
CsAGAL2				35°C	5.0	1.35 ± 0.23	4.23 ± 0.74
CsAGAL3				40°C	4.5	0.99 ± 0.10	1.56 ± 0.65
AsAGAL	Annona squamosa	Native	pNP-α-D-Galp	50°C	4.5	0.67	1.5	Ranganatha et al., 2021
SlAGAL	Solanum lycopersicum	Native	pNP-α-D-Galp	30°C	4.6	n.a.	n.a.	Tsaniklidis et al., 2016
CsAGAL1	Cassia sericea	Native	pNP-α-D-Galp	50°C	5.0	0.91	6.85	Bhaskar et al., 1990
CsAGAL2						1.05	21.0
OsAGAL1	Oryza sativa	E. coli Origami	pNP-α-D-Galp	45°C	5.0	n.a.	119.7	Li et al., 2007
OsAGAL2				45°C	5.0		52.8
OsAGAL3				45°C	5.0		9.13
OsAGAL1	Oryza sativa	P. pastoris	pNP-α-D-Galp	37°C	4.6	0.47	0.70	Chien et al., 2008
CmAGAL	Cucumis melo	Native	Stachyose	55°C	5.5	10.5	0.23	Gao & Schaffer, 1999
			Raffinose			4.2	0.71
			Melibiose			0.7	0.19
			pNP-α-D-Galp			0.3	1.50
PhAGAL	Petunia x hybrida	Native	pNP-α-D-Galp	30°C	6.0	n.a.	350-400	Pennycooke et al., 2004
NbAGAL	Nicotiana tabacum	Native	pNP-α-D-Galp	50 – 60°C	6.0	n.a.	n.a.	Zha et al., 2012
CmAGA1	Cucumis melo	Native	Stachyose	40°C	7.5 – 8.5	4.0	0.24	Gao & Schaffer, 1999
			Raffinose			1.5	0.56
			Melibiose			20	0.30
			pNP-α-D-Galp			1.2	1.40
CmAGA2			Stachyose	40°C	7.5	3.6	2.20
			Raffinose			26.3	0.26
			Melibiose			18.7	0.21
			pNP-α-D-Galp			3.0	7.90
CmAGA1	Cucumis melo	E. coli BL21 (DE3)	Stachyose	30°C	7.5	1.9	0.645	Carmi et al., 2003
CmAGA2			Raffinose			1.8	0.482
			Melibiose			6.0	0.124
AtSIP2	Arabidopsis thaliana	Sf9 cells	Raffinose	30°C	7.5 – 8.0	105 ± 18	0.108	Peters et al., 2010
ZmAGA1	Zea mays	E. coli BL21 (DE3)	pNP-α-D-Galp	37°C	7.5	n.a.	n.a.	Zhao et al., 2006
ZmAGA3					8.5
CsAGA1	Cucumis sativus	Sf9 cells	pNP-α-D-Galp	38°C	8.0	1.81 ± 0.39	1.42 ± 0.27	Zhang et al., 2021
CsAGA2				40°C		2.21 ± 0.28	6.84 ± 0.54
CsAGA3				40°C		1.24 ± 0.17	5.32 ± 1.46
Abbreviations: n.a. (not analyzed)
Bhaskar, B., Ramachandra, G., and Virupaksha, T. K. (1990). Alpha-galactosidase of germinating seeds of Cassia sericea Sw. J. Food Biochem. 14, 45–59. doi: 10.1111/j.1745-4514.1990.tb00820.x
Carmi, N., Zhang, G., Petreikov, M., Gao, Z., Eyal, Y., Granot, D., et al. (2003). Cloning and functional expression of alkaline α‐galactosidase from melon fruit: similarity to plant SIP proteins uncovers a novel family of plant glycosyl hydrolases. Plant J. 33, 97–106. doi: 10.1046/j.1365-313X.2003.01609.x
Chien, S.-F., Chen, S.-H., and Chien, M.-Y. (2008). Cloning, Expression, and Characterization of Rice α-Galactosidase. Plant Mol. Biol. Report. 26, 213–224. doi: 10.1007/s11105-008-0035-6
Gao, Z., and Schaffer, A. A. (1999). A Novel Alkaline α-Galactosidase from Melon Fruit with a Substrate Preference for Raffinose. Plant Physiol. 119, 979–988. doi: 10.1104/pp.119.3.979
Li, S., Kim, W.-D., Kaneko, S., Prema, P. A., Nakajima, M., and Kobayashi, H. (2007). Expression of Rice ( Oryza sativa L. var. Nipponbare) α-Galactosidase Genes in Escherichia coli and Characterization. Biosci. Biotechnol. Biochem. 71, 520–526. doi: 10.1271/bbb.60554
Pennycooke, J. C., Vepachedu, R., Stushnoff, C., and Jones, M. L. (2004). Expression of an α-Galactosidase Gene in Petunia is Upregulated during Low-temperature Deacclimation. J. Am. Soc. Hortic. Sci. 129, 491–496. doi: 10.21273/JASHS.129.4.0491
Peters, S., Egert, A., Stieger, B., and Keller, F. (2010). Functional Identification of Arabidopsis ATSIP2 (At3g57520) as an Alkaline -Galactosidase with a Substrate Specificity for Raffinose and an Apparent Sink-Specific Expression Pattern. Plant Cell Physiol. 51, 1815–1819. doi: 10.1093/pcp/pcq127
Ranganatha, K., Venugopal, A., Chinthapalli, D. K., Subramanyam, R., and Nadimpalli, S. K. (2021). Purification, biochemical and biophysical characterization of an acidic α-galactosidase from the seeds of Annona squamosa (custard apple). Int. J. Biol. Macromol. 175, 558–571. doi: 10.1016/j.ijbiomac.2021.01.179
Tsaniklidis, G., Benovias, A., Delis, C., and Aivalakis, G. (2016). Acidic alpha galactosidase during the maturation and cold storage of cherry tomatoes. Acta Physiol. Plant. 38, 57. doi: 10.1007/s11738-016-2075-0
Zha, H.-G., Flowers, V. L., Yang, M., Chen, L.-Y., and Sun, H. (2012). Acidic α-galactosidase is the most abundant nectarin in floral nectar of common tobacco (Nicotiana tabacum). Ann. Bot. 109, 735–745. doi: 10.1093/aob/mcr321
Zhang, Z., Liu, Y., Dai, H., and Miao, M. (2021). Characteristics and expression patterns of six α-galactosidases in cucumber (Cucumis sativus L.). PLOS ONE 16, e0244714. doi: 10.1371/journal.pone.0244714
Zhao, T.-Y., Corum Iii, J. W., Mullen, J., Meeley, R. B., Helentjaris, T., Martin, D., et al. (2006). An alkaline α-galactosidase transcript is present in maize seeds and cultured embryo cells, and accumulates during stress. Seed Sci. Res. 16, 107–121. doi: 10.1079/SSR2006243
