# Supplementary material for: OsAPSE modulates non-covalent interactions between arabinogalactan protein O-glycans and pectin in rice cell walls
Source: Front Plant Sci. 2025 May 22;16:1588802. doi: 10.3389/fpls.2025.1588802 (PMC12137362; doi:10.3389/fpls.2025.1588802)
Supplement: Supplementary file 11 [file Table11.xlsx]

## Sheet: Supplementary File S11.1
Table S11 – Overview of agronomical parameters in WT, osapse and OSAPSE seeds.
	Mature seeds per panicle	Seed setting rate (%)	Panicle mass (g)	Seed mass (mg)
pUBI::OsAPSE	38 – 44	71.8 ± 17.1	0.999 ± 0.378	23.8 ± 3.1
osapse	60 – 65	89.0 ± 8.1	1.375 ± 0.512	21.9 ± 2.0
WT	68	94.2 ± 6.5	1.693 ± 0.381	25.1 ± 1.4
Notes: means are shown with standard deviations.
Andrade, F. H., Sadras, V. O., Vega, C. R. C., and Echarte, L. (2005). Physiological Determinants of Crop Growth and Yield in Maize, Sunflower and Soybean: Their Application to Crop Management, Modeling and Breeding. J. Crop Improv. 14, 51–101. doi: 10.1300/J411v14n01_05
Li, R., Li, M., Ashraf, U., Liu, S., and Zhang, J. (2019). Exploring the Relationships Between Yield and Yield-Related Traits for Rice Varieties Released in China From 1978 to 2017. Front. Plant Sci. 10, 543. doi: 10.3389/fpls.2019.00543
Sadras, V. O. (2007). Evolutionary aspects of the trade-off between seed size and number in crops. Field Crops Res. 100, 125–138. doi: 10.1016/j.fcr.2006.07.004
Smith, C. C., and Fretwell, S. D. (1974). The optimal balance between size and number of offspring. Am. Nat. 108, 499–506.

## Sheet: Supplementary File S11.2
Supplementary File S11.2 - Characterization of rice seed panicles
RAW DATA											SEED COUNT & SETTING RATE PER PANICLE
panicle	N mature seeds	N immature seeds	total seeds	setting rate (full/total) x 100%	line type	line name	mass seeds + bag (g)	mass seeds (g)	mean mass per seed (g)		Line	N panicles	N mature seeds	N immature seeds	total seeds	Mean mature seeds per panicle	Standard deviation mature seeds per panicle	Mean setting rate (%)	Standard deviation setting rate (%)
262	23	10	33	69.697	KO	KO4	1.299	0.497	0.0216087		WT	34	2313	133	2446	68.0294	17.2635	94.2114	6.49877
263	80	4	84	95.2381	KO	KO4	2.776	1.974	0.024675		osapse4	28	1711	202	1913	61.1071	22.6883	87.7366	9.68988
264	59	2	61	96.7213	KO	KO4	2.222	1.42	0.0240678		osapse5	49	3200	405	3605	65.3061	20.6623	88.5054	6.50417
265	81	3	84	96.4286	KO	KO4	2.785	1.983	0.0244815		osapse9	49	2916	292	3208	59.5102	18.1064	90.2089	8.32265
266	81	1	82	98.7805	KO	KO4	2.572	1.77	0.0218519		pUBI::OsAPSE 26	39	1679	961	2640	43.0513	19.6239	60.0843	18.8171
267	95	0	95	100	KO	KO4	3.136	2.334	0.0245684		pUBI::OsAPSE 28	34	1281	365	1646	37.6765	12.4327	76.5612	11.0695
268	45	5	50	90	KO	KO4	1.804	1.002	0.0222667		pUBI::OsAPSE 29	30	1327	276	1603	44.2333	16.0576	81.5148	10.0829
269	80	11	91	87.9121	KO	KO4	2.691	1.889	0.0236125		TOTAL	263	14427	2634	17061	54.8555	21.5022	82.9196	15.2904
270	87	5	92	94.5652	KO	KO4	2.821	2.019	0.0232069		WT	34	2313	133	2446	68.0294	17.2635	94.2114	6.49877
271	81	1	82	98.7805	KO	KO4	2.72	1.918	0.023679		KO	126	7827	899	8726	62.119	20.5274	88.9909	8.10507
272	73	4	77	94.8052	KO	KO4	2.543	1.741	0.0238493		OE	103	4287	1602	5889	41.6214	16.7423	71.7652	17.0608
273	95	16	111	85.5856	KO	KO4	2.929	2.127	0.0223895
274	82	2	84	97.619	KO	KO4	2.716	1.914	0.0233415
275	76	6	82	92.6829	KO	KO4	2.497	1.695	0.0223026		Correlation (number of mature seeds, panicle mass)	0.971621
276	58	14	72	80.5556	KO	KO4	1.954	1.152	0.0198621
277	50	14	64	78.125	KO	KO4	1.796	0.994	0.01988
278	75	4	79	94.9367	KO	KO4	2.511	1.709	0.0227867
279	74	3	77	96.1039	KO	KO4	2.5	1.698	0.0229459
280	33	3	36	91.6667	KO	KO4	1.553	0.751	0.0227576
281	56	5	61	91.8033	KO	KO4	2.056	1.254	0.0223929
282	38	8	46	82.6087	KO	KO4	1.583	0.781	0.0205526
283	50	21	71	70.4225	KO	KO4	1.834	1.032	0.02064
284	20	11	31	64.5161	KO	KO4	1.289	0.487	0.02435
285	37	7	44	84.0909	KO	KO4	1.55	0.748	0.0202162
286	45	4	49	91.8367	KO	KO4	1.83	1.028	0.0228444
287	23	3	26	88.4615	KO	KO4	1.3	0.498	0.0216522
288	47	16	63	74.6032	KO	KO4	1.738	0.936	0.0199149
289	33	10	43	76.7442	KO	KO4	1.47	0.668	0.0202424
290	34	9	43	79.0698	KO	KO4	1.606	0.804	0.0236471
291	73	20	93	78.4946	KO	KO5	2.118	1.792	0.0245479
292	72	16	88	81.8182	KO	KO5	1.717	1.391	0.0193194
293	78	5	83	93.9759	KO	KO5	1.995	1.669	0.0213974		SEED MASS PER PANICLE
294	54	1	55	98.1818	KO	KO5	1.552	1.226	0.0227037		Line	Mean panicle mass (g)	Standard deviation panicle mass (g)	Mean seed mass (mg)	Standard deviation seed mass (g)
295	38	1	39	97.4359	KO	KO5	1.186	0.86	0.0226316		WT	1.69259	0.380583	0.0251157	0.00139517
296	66	5	71	92.9577	KO	KO5	1.893	1.567	0.0237424		osapse4	1.33872	0.560766	0.022434	0.00151143
297	74	11	85	87.0588	KO	KO5	2.133	1.807	0.0244189		osapse5	1.5525	0.546658	0.0230612	0.00176693
298	38	6	44	86.3636	KO	KO5	1.261	0.935	0.0246053		osapse9	1.22349	0.402026	0.0204069	0.0013653
299	70	10	80	87.5	KO	KO5	1.922	1.596	0.0228		pUBI::OsAPSE 26	1.018	0.422691	0.0228696	0.00437449
300	58	8	66	87.8788	KO	KO5	1.653	1.327	0.0228793		pUBI::OsAPSE 28	0.912824	0.283621	0.0244019	0.00104237
301	32	1	33	96.9697	KO	KO5	1.105	0.779	0.0243437		pUBI::OsAPSE 29	1.071	0.391706	0.0243543	0.00229259
302	75	5	80	93.75	KO	KO5	2.122	1.796	0.0239467		TOTAL	1.26886	0.511321	0.0230555	0.00270713
303	102	3	105	97.1429	KO	KO5	2.928	2.602	0.0255098		WT	1.69259	0.380583	0.0251157	0.00139517
304	88	16	104	84.6154	KO	KO5	2.333	2.007	0.0228068		KO	1.37535	0.519907	0.0218846	0.00197133
305	98	10	108	90.7407	KO	KO5	2.614	2.288	0.0233469		OE	0.998718	0.378142	0.0238078	0.00310999
306	63	11	74	85.1351	KO	KO5	1.669	1.343	0.0213175
307	33	16	49	67.3469	KO	KO5	0.921	0.595	0.0180303
308	43	5	48	89.5833	KO	KO5	1.156	0.83	0.0193023
309	112	6	118	94.9153	KO	KO5	3.343	3.017	0.0269375
310	70	6	76	92.1053	KO	KO5	2.059	1.733	0.0247571
311	80	10	90	88.8889	KO	KO5	2.366	2.04	0.0255
312	97	5	102	95.098	KO	KO5	2.621	2.295	0.0236598
313	79	11	90	87.7778	KO	KO5	1.939	1.613	0.0204177
314	87	9	96	90.625	KO	KO5	2.372	2.046	0.0235172
315	51	2	53	96.2264	KO	KO5	1.592	1.266	0.0248235
316	108	12	120	90	KO	KO5	2.944	2.618	0.0242407
317	67	9	76	88.1579	KO	KO5	2.058	1.732	0.0258507
318	48	6	54	88.8889	KO	KO5	1.421	1.095	0.0228125
319	53	19	72	73.6111	KO	KO5	1.571	1.245	0.0234906
320	49	5	54	90.7407	KO	KO5	1.381	1.055	0.0215306
321	86	6	92	93.4783	KO	KO5	2.365	2.039	0.0237093
322	73	20	93	78.4946	KO	KO5	2.001	1.675	0.0229452
323	63	5	68	92.6471	KO	KO5	1.831	1.505	0.0238889
324	81	5	86	94.186	KO	KO5	2.062	1.736	0.0214321
325	56	9	65	86.1538	KO	KO5	1.483	1.157	0.0206607
326	110	5	115	95.6522	KO	KO5	3.092	2.766	0.0251455
327	50	10	60	83.3333	KO	KO5	1.478	1.152	0.02304
328	70	16	86	81.3953	KO	KO5	2.042	1.716	0.0245143
329	42	4	46	91.3043	KO	KO5	1.283	0.957	0.0227857
330	59	7	66	89.3939	KO	KO5	1.698	1.372	0.0232542
331	66	7	73	90.411	KO	KO5	1.881	1.555	0.0235606
332	57	11	68	83.8235	KO	KO5	1.594	1.268	0.0222456
333	38	9	47	80.8511	KO	KO5	1.231	0.905	0.0238158
334	72	5	77	93.5065	KO	KO5	1.92	1.594	0.0221389
335	45	8	53	84.9057	KO	KO5	1.359	1.033	0.0229556
336	84	6	90	93.3333	KO	KO5	2.321	1.995	0.02375
337	44	13	57	77.193	KO	KO5	1.223	0.897	0.0203864
338	48	9	57	84.2105	KO	KO5	1.359	1.033	0.0215208
339	77	2	79	97.4684	KO	KO9	2.002	1.676	0.0217662
340	65	5	70	92.8571	KO	KO9	1.632	1.306	0.0200923
341	53	10	63	84.127	KO	KO9	1.33	1.004	0.0189434
342	66	0	66	100	KO	KO9	1.783	1.457	0.0220758
343	95	6	101	94.0594	KO	KO9	2.31	1.984	0.0208842
344	103	10	113	91.1504	KO	KO9	2.325	1.999	0.0194078
345	49	4	53	92.4528	KO	KO9	1.393	1.067	0.0217755
346	81	13	94	86.1702	KO	KO9	2.089	1.763	0.0217654
347	81	3	84	96.4286	KO	KO9	2.066	1.74	0.0214815
348	61	7	68	89.7059	KO	KO9	1.545	1.219	0.0199836
349	50	1	51	98.0392	KO	KO9	1.472	1.146	0.02292
350	57	2	59	96.6102	KO	KO9	1.353	1.027	0.0180175
351	101	1	102	99.0196	KO	KO9	2.51	2.184	0.0216238
352	59	5	64	92.1875	KO	KO9	1.578	1.252	0.0212203
353	75	2	77	97.4026	KO	KO9	2.035	1.709	0.0227867
354	78	1	79	98.7342	KO	KO9	2.031	1.705	0.021859
355	75	2	77	97.4026	KO	KO9	1.971	1.645	0.0219333
356	49	18	67	73.1343	KO	KO9	1.377	1.051	0.021449
357	58	4	62	93.5484	KO	KO9	1.551	1.225	0.0211207
358	54	6	60	90	KO	KO9	1.394	1.068	0.0197778
359	76	2	78	97.4359	KO	KO9	1.871	1.545	0.0203289
360	72	6	78	92.3077	KO	KO9	1.904	1.578	0.0219167
361	46	3	49	93.8776	KO	KO9	1.204	0.878	0.019087
362	51	6	57	89.4737	KO	KO9	1.297	0.971	0.0190392
363	62	6	68	91.1765	KO	KO9	1.607	1.281	0.0206613
364	25	10	35	71.4286	KO	KO9	0.761	0.435	0.0174
365	70	3	73	95.8904	KO	KO9	1.732	1.406	0.0200857
366	65	11	76	85.5263	KO	KO9	1.535	1.209	0.0186
367	74	10	84	88.0952	KO	KO9	1.869	1.543	0.0208514
368	54	0	54	100	KO	KO9	1.404	1.078	0.019963
369	60	1	61	98.3607	KO	KO9	1.578	1.252	0.0208667
370	47	5	52	90.3846	KO	KO9	1.249	0.923	0.0196383
371	58	1	59	98.3051	KO	KO9	1.422	1.096	0.0188966
372	31	0	31	100	KO	KO9	0.928	0.602	0.0194194
373	84	3	87	96.5517	KO	KO9	2.096	1.77	0.0210714
374	51	11	62	82.2581	KO	KO9	1.362	1.036	0.0203137
375	42	6	48	87.5	KO	KO9	1.115	0.789	0.0187857
376	44	3	47	93.617	KO	KO9	1.194	0.868	0.0197273
377	33	1	34	97.0588	KO	KO9	0.998	0.672	0.0203636
378	55	9	64	85.9375	KO	KO9	1.353	1.027	0.0186727
379	65	4	69	94.2029	KO	KO9	1.689	1.363	0.0209692
380	55	14	69	79.7101	KO	KO9	1.443	1.117	0.0203091
381	38	11	49	77.551	KO	KO9	1.101	0.775	0.0203947
382	76	5	81	93.8272	KO	KO9	1.817	1.491	0.0196184
383	59	11	70	84.2857	KO	KO9	1.512	1.186	0.0201017
384	26	12	38	68.4211	KO	KO9	0.781	0.455	0.0175
385	33	10	43	76.7442	KO	KO9	0.952	0.626	0.0189697
386	37	11	48	77.0833	KO	KO9	1.165	0.839	0.0226757
387	40	15	55	72.7273	KO	KO9	1.239	0.913	0.022825
159	54	17	71	76.0563	OE	OE26	2.022	1.22	0.0225926
160	12	48	60	20	OE	OE26	1.133	0.331	0.0275833
161	56	33	89	62.9213	OE	OE26	2.221	1.419	0.0253393
162	28	19	47	59.5745	OE	OE26	1.513	0.711	0.0253929
163	26	20	46	56.5217	OE	OE26	1.407	0.605	0.0232692
164	59	27	86	68.6047	OE	OE26	2.183	1.381	0.0234068
165	33	26	59	55.9322	OE	OE26	1.561	0.759	0.023
166	7	26	33	21.2121	OE	OE26	1.008	0.206	0.0294286
167	95	10	105	90.4762	OE	OE26	2.805	2.003	0.0210842
168	33	23	56	58.9286	OE	OE26	1.585	0.783	0.0237273
169	56	41	97	57.732	OE	OE26	2.201	1.399	0.0249821
170	48	22	70	68.5714	OE	OE26	1.87	1.068	0.02225
171	46	28	74	62.1622	OE	OE26	1.971	1.169	0.025413
172	77	14	91	84.6154	OE	OE26	2.454	1.652	0.0214545
173	66	16	82	80.4878	OE	OE26	2.37	1.568	0.0237576
174	71	19	90	78.8889	OE	OE26	2.458	1.656	0.0233239
175	68	38	106	64.1509	OE	OE26	2.41	1.608	0.0236471
176	49	25	74	66.2162	OE	OE26	1.985	1.183	0.0241429
177	85	7	92	92.3913	OE	OE26	2.621	1.819	0.0214
178	32	40	72	44.4444	OE	OE26	1.406	0.604	0.018875
179	28	25	53	52.8302	OE	OE26	1.543	0.741	0.0264643
180	43	18	61	70.4918	OE	OE26	1.801	0.999	0.0232326
181	55	14	69	79.7101	OE	OE26	1.906	1.104	0.0200727
182	13	25	38	34.2105	OE	OE26	1.124	0.322	0.0247692
183	26	24	50	52	OE	OE26	1.396	0.594	0.0228462
184		30	30	0	OE	OE26	1.826	1.024	0
185	31	27	58	53.4483	OE	OE26	1.706	0.904	0.0291613
186	18	37	55	32.7273	OE	OE26	1.182	0.38	0.0211111
187	50	23	73	68.4932	OE	OE26	1.992	1.19	0.0238
188	47	21	68	69.1176	OE	OE26	1.626	0.824	0.0175319
189	34	25	59	57.6271	OE	OE26	1.657	0.855	0.0251471
190	37	25	62	59.6774	OE	OE26	1.65	0.848	0.0229189
191	60	24	84	71.4286	OE	OE26	2.191	1.389	0.02315
192	25	36	61	40.9836	OE	OE26	1.422	0.62	0.0248
193	40	26	66	60.6061	OE	OE26	1.72	0.918	0.02295
194	47	19	66	71.2121	OE	OE26	1.88	1.078	0.0229362
195	49	24	73	67.1233	OE	OE26	1.897	1.095	0.0223469
196	39	17	56	69.6429	OE	OE26	1.676	0.874	0.0224103
197	36	22	58	62.069	OE	OE26	1.601	0.799	0.0221944
198	36	8	44	81.8182	OE	OE28	1.725	0.923	0.0256389
199	59	10	69	85.5072	OE	OE28	2.105	1.303	0.0220847
200	44	19	63	69.8413	OE	OE28	1.872	1.07	0.0243182
201	35	10	45	77.7778	OE	OE28	1.679	0.877	0.0250571
202	26	6	32	81.25	OE	OE28	1.423	0.621	0.0238846
203	49	4	53	92.4528	OE	OE28	1.955	1.153	0.0235306
204	38	8	46	82.6087	OE	OE28	1.716	0.914	0.0240526
205	25	11	36	69.4444	OE	OE28	1.481	0.679	0.02716
206	17	5	22	77.2727	OE	OE28	1.229	0.427	0.0251176
207	40	7	47	85.1064	OE	OE28	1.76	0.958	0.02395
208	36	14	50	72	OE	OE28	1.7	0.898	0.0249444
209	51	7	58	87.931	OE	OE28	2.033	1.231	0.0241373
210	59	10	69	85.5072	OE	OE28	2.18	1.378	0.0233559
211	44	13	57	77.193	OE	OE28	1.846	1.044	0.0237273
212	41	9	50	82	OE	OE28	1.846	1.044	0.0254634
213	45	13	58	77.5862	OE	OE28	1.9	1.098	0.0244
214	55	4	59	93.2203	OE	OE28	2.134	1.332	0.0242182
215	32	12	44	72.7273	OE	OE28	1.608	0.806	0.0251875
216	30	11	41	73.1707	OE	OE28	1.572	0.77	0.0256667
217	17	11	28	60.7143	OE	OE28	1.206	0.404	0.0237647
218	29	20	49	59.1837	OE	OE28	1.464	0.662	0.0228276
219	21	18	39	53.8462	OE	OE28	1.337	0.535	0.0254762
220	24	18	42	57.1429	OE	OE28	1.397	0.595	0.0247917
221	60	11	71	84.507	OE	OE28	2.259	1.457	0.0242833
222	20	10	30	66.6667	OE	OE28	1.309	0.507	0.02535
223	27	13	40	67.5	OE	OE28	1.425	0.623	0.0230741
224	19	16	35	54.2857	OE	OE28	1.295	0.493	0.0259474
225	52	7	59	88.1356	OE	OE28	2.03	1.228	0.0236154
226	32	9	41	78.0488	OE	OE28	1.604	0.802	0.0250625
227	37	24	61	60.6557	OE	OE28	1.717	0.915	0.0247297
228	41	6	47	87.234	OE	OE28	1.744	0.942	0.0229756
229	45	7	52	86.5385	OE	OE28	1.887	1.085	0.0241111
230	44	7	51	86.2745	OE	OE28	1.894	1.092	0.0248182
231	51	7	58	87.931	OE	OE28	1.972	1.17	0.0229412
232	69	3	72	95.8333	OE	OE29	2.615	1.813	0.0262754
233	35	7	42	83.3333	OE	OE29	1.712	0.91	0.026
234	20	13	33	60.6061	OE	OE29	1.325	0.523	0.02615
235	34	7	41	82.9268	OE	OE29	1.473	0.671	0.0197353
236	25	4	29	86.2069	OE	OE29	1.315	0.513	0.02052
237	30	6	36	83.3333	OE	OE29	1.588	0.786	0.0262
238	26	11	37	70.2703	OE	OE29	1.513	0.711	0.0273462
239	37	7	44	84.0909	OE	OE29	1.743	0.941	0.0254324
240	28	9	37	75.6757	OE	OE29	1.54	0.738	0.0263571
241	55	16	71	77.4648	OE	OE29	2.309	1.507	0.0274
242	23	13	36	63.8889	OE	OE29	1.431	0.629	0.0273478
243	49	13	62	79.0323	OE	OE29	1.771	0.969	0.0197755
244	36	11	47	76.5957	OE	OE29	1.641	0.839	0.0233056
245	42	10	52	80.7692	OE	OE29	1.885	1.083	0.0257857
246	43	4	47	91.4894	OE	OE29	1.922	1.12	0.0260465
247	77	0	77	100	OE	OE29	2.736	1.934	0.0251169
248	30	18	48	62.5	OE	OE29	1.54	0.738	0.0246
249	38	17	55	69.0909	OE	OE29	1.65	0.848	0.0223158
250	48	3	51	94.1176	OE	OE29	2.042	1.24	0.0258333
251	54	13	67	80.597	OE	OE29	1.853	1.051	0.019463
252	52	18	70	74.2857	OE	OE29	1.902	1.1	0.0211538
253	53	5	58	91.3793	OE	OE29	2.138	1.336	0.0252075
254	69	14	83	83.1325	OE	OE29	2.32	1.518	0.022
255	65	7	72	90.2778	OE	OE29	2.36	1.558	0.0239692
256	67	1	68	98.5294	OE	OE29	2.428	1.626	0.0242687
257	35	6	41	85.3659	OE	OE29	1.657	0.855	0.0244286
258	27	12	39	69.2308	OE	OE29	1.485	0.683	0.0252963
259	75	13	88	85.2273	OE	OE29	2.591	1.789	0.0238533
260	43	9	52	82.6923	OE	OE29	1.849	1.047	0.0243488
261	42	6	48	87.5	OE	OE29	1.856	1.054	0.0250952
1	75	1	76	98.6842	WT	WT	2.628	1.826	0.0243467
2	65	3	68	95.5882	WT	WT	2.542	1.74	0.0267692
3	62	6	68	91.1765	WT	WT	2.279	1.477	0.0238226
4	84	4	88	95.4545	WT	WT	2.872	2.07	0.0246429
5	92	1	93	98.9247	WT	WT	2.985	2.183	0.0237283
6	81	3	84	96.4286	WT	WT	2.745	1.943	0.0239877
7	97	2	99	97.9798	WT	WT	3.031	2.229	0.0229794
8	66	3	69	95.6522	WT	WT	2.402	1.6	0.0242424
9	38	23	61	62.2951	WT	WT	1.797	0.995	0.0261842
10	96	2	98	97.9592	WT	WT	3.193	2.391	0.0249063
11	56	6	62	90.3226	WT	WT	2.196	1.394	0.0248929
12	38	3	41	92.6829	WT	WT	1.835	1.033	0.0271842
13	56	5	61	91.8033	WT	WT	2.28	1.478	0.0263929
14	33	2	35	94.2857	WT	WT	1.696	0.894	0.0270909
15	57	1	58	98.2759	WT	WT	2.353	1.551	0.0272105
16	76	5	81	93.8272	WT	WT	2.715	1.913	0.0251711
17	68	1	69	98.5507	WT	WT	2.565	1.763	0.0259265
18	70	4	74	94.5946	WT	WT	2.594	1.792	0.0256
19	83	2	85	97.6471	WT	WT	2.967	2.165	0.0260843
20	55	5	60	91.6667	WT	WT	2.255	1.453	0.0264182
21	85	0	85	100	WT	WT	2.915	2.113	0.0248588
22	92	1	93	98.9247	WT	WT	2.986	2.184	0.0237391
23	49	0	49	100	WT	WT	2.075	1.273	0.0259796
24	67	3	70	95.7143	WT	WT	2.534	1.732	0.0258507
25	81	1	82	98.7805	WT	WT	2.825	2.023	0.0249753
26	78	3	81	96.2963	WT	WT	2.534	1.732	0.0222051
27	44	5	49	89.7959	WT	WT	1.907	1.105	0.0251136
28	49	2	51	96.0784	WT	WT	2.166	1.364	0.0278367
29	64	7	71	90.1408	WT	WT	2.364	1.562	0.0244062
30	76	2	78	97.4359	WT	WT	2.746	1.944	0.0255789
31	50	6	56	89.2857	WT	WT	2.08	1.278	0.02556
32	76	3	79	96.2025	WT	WT	2.664	1.862	0.0245
33	62	4	66	93.9394	WT	WT	2.296	1.494	0.0240968
34	92	14	106	86.7925	WT	WT	2.794	1.992	0.0216522
