# Supplementary material for: OsAPSE modulates non-covalent interactions between arabinogalactan protein O-glycans and pectin in rice cell walls
Source: Front Plant Sci. 2025 May 22;16:1588802. doi: 10.3389/fpls.2025.1588802 (PMC12137362; doi:10.3389/fpls.2025.1588802)
Supplement: Supplementary file 12 [file Table12.xlsx]

## Sheet: Supplementary File S12.1
Supplementary File S12.1 - Quantity and purity of the extracted and DNase-treated RNA
QUALITY AND PURITY OF EXTRACTED AND DNASE TREATED RNA: WT SAMPLES
RNA extraction							DNase treatment
Sampling point	Replicate	Concentration (ng/µL)	A260/280 ratio	A260/230 ratio			Sampling point	Replicate	Concentration (ng/µL)	A260/280 ratio	A260/230 ratio
1 dpi	a	502.7	2.18	2.16			1 dpi	a	256.3	2.13	1.47
1 dpi	b	500.2	2.18	2.21			1 dpi	b	296.7	2.12	1.45
1 dpi	c	494.3	2.18	2.16			1 dpi	c	336.3	2.11	1.56
1 dpi	d	337.2	2.1	2.1			1 dpi	d	217.5	2.13	1.39
4 dpi	a	533.4	2.17	2.18			4 dpi	a	332.4	2.11	1.69
4 dpi	b	464	2.22	2.27			4 dpi	b	377.6	2.13	1.78
4 dpi	c	344.9	2.1	2.17			4 dpi	c	264	2.02	1.67
4 dpi	d	415.6	2.2	2.16			4 dpi	d	298.1	2.11	1.49
7dpi	a	440.5	2.21	2.21			7dpi	a	305	2.14	1.36
7dpi	b	338.4	2.12	2.13			7dpi	b	253.6	2.15	1.66
7dpi	c	403.1	2.23	2.21			7dpi	c	301.6	2.15	1.52
7dpi	d	497.9	2.2	2.2			7dpi	d	328.5	2.13	1.38
11 dpi	a	191.7	2.15	1.98			11 dpi	a	118.9	2.21	1.18
11 dpi	b	278.3	2.13	2.06			11 dpi	b	170.8	2.16	1.36
11 dpi	c	198.7	2.18	1.83			11 dpi	c	134.6	2.24	1.06
11 dpi	d	219.5	2.18	1.93			11 dpi	d	156.9	2.22	1.16
	mean	385.025	2.17063	2.1225				mean	259.3	2.14125	1.44875
	standard deviation	112.177	0.0389661	0.11399				standard deviation	75.9232	0.0498592	0.19554
	median	409.35	2.18	2.16				median	280.35	2.13	1.46
QUALITY AND PURITY OF EXTRACTED AND DNase TREATED RNA: OE AND KO SAMPLES
RNA extraction							DNase treatment
Sampling point	Sample	Replicate	Concentration (ng/µL)	A260/280 ratio	A260/230 ratio		Sampling point	Sample	Replicate	Concentration (ng/µL)	A260/280 ratio	A260/230 ratio
3 dpi	KO4	a	303.7	2.06	2.08		3 dpi	KO4	a	217	2.05	1.9
3 dpi	KO4	b	306.5	2.06	2.02		3 dpi	KO4	b	242.1	2.04	1.89
3 dpi	KO4	c	368.7	2.07	2.1		3 dpi	KO4	c	284.7	2.06	2
3 dpi	KO5	a	426.2	2.14	2.07		3 dpi	KO5	a	332.6	2.05	1.96
3 dpi	KO5	b	277.4	2.09	2.06		3 dpi	KO5	b	204.9	2.04	1.87
3 dpi	KO5	c	287	2.09	1.94		3 dpi	KO5	c	250.5	2.06	1.86
3 dpi	KO5	d	450	2.1	1.95		3 dpi	KO5	d	324	2.04	1.84
3 dpi	KO9	a	328.6	2.09	2.05		3 dpi	KO9	a	239.8	2.06	1.91
3 dpi	KO9	b	289.7	2.1	1.98		3 dpi	KO9	b	221.3	2.06	1.8
3 dpi	KO9	c	246.7	2.11	2.05		3 dpi	KO9	c	183.1	2.05	1.79
3 dpi	KO9	d	293.4	2.09	2.07		3 dpi	KO9	d	214.6	2.04	1.82
3 dpi	OE26	a	292.4	2.08	1.97		3 dpi	OE26	a	210.9	2.04	1.78
3 dpi	OE26	b	299.9	2.09	2.09		3 dpi	OE26	b	236.6	2.06	1.85
3 dpi	OE26	c	395.7	2.06	2.07		3 dpi	OE26	c	312	2.06	1.99
3 dpi	OE28	a	332.3	2.08	2.07		3 dpi	OE28	a	240.4	2.07	1.95
3 dpi	OE28	b	466.4	2.14	2.14		3 dpi	OE28	b	320.6	1.96	1.53
3 dpi	OE28	c	293.7	2.07	1.96		3 dpi	OE28	c	214.2	2.03	1.82
3 dpi	OE28	d	277.5	2.09	2.09		3 dpi	OE28	d	324.4	2.08	1.8
3 dpi	OE29	a	171.4	2.05	1.84		3 dpi	OE29	a	131.7	1.97	1.57
3 dpi	OE29	b	175.1	2.07	1.81		3 dpi	OE29	b	132.8	1.98	1.5
3 dpi	OE29	c	435.8	2.16	2.17		3 dpi	OE29	c	291.8	2.04	2
7 dpi	KO4	a	195.9	2.12	2.02		7 dpi	KO4	a	148.1	2.02	1.62
7 dpi	KO4	b	108.7	2.15	2.05		7 dpi	KO4	b	77.7	2.03	1.44
7 dpi	KO4	c	175.2	2.12	2.17		7 dpi	KO4	c	121.1	2.08	1.65
7 dpi	KO5	a	224.7	2.12	2.11		7 dpi	KO5	a	159.4	2.05	1.59
7 dpi	KO5	b	177.9	2.15	2.16		7 dpi	KO5	b	121.5	2.03	1.66
7 dpi	KO5	c	270.5	2.12	2.12		7 dpi	KO5	c	190.5	2.06	1.73
7 dpi	KO9	a	236.4	2.08	2.04		7 dpi	KO9	a	158.8	2.03	1.73
7 dpi	KO9	b	249.2	2.1	2.13		7 dpi	KO9	b	168.7	2.05	1.67
7 dpi	KO9	c	158.9	2.13	2.08		7 dpi	KO9	c	114.2	2.06	1.77
7 dpi	KO9	d	228.7	2.14	2.2		7 dpi	KO9	d	158	2.08	1.76
7 dpi	OE26	a	222.3	2.12	2.13		7 dpi	OE26	a	148.9	2.06	1.67
7 dpi	OE26	b	173.2	2.13	2.11		7 dpi	OE26	b	105.8	2.03	1.53
7 dpi	OE26	c	233.4	2.13	2.12		7 dpi	OE26	c	163.4	2.05	1.7
7 dpi	OE28	a	266.7	2.12	2.13		7 dpi	OE28	a	170	2.06	1.68
7 dpi	OE28	b	173.8	2.13	1.98		7 dpi	OE28	b	116.5	2.04	1.48
7 dpi	OE28	c	225.4	2.17	2.15		7 dpi	OE28	c	160.7	2.07	1.69
7 dpi	OE29	a	189.7	2.16	2.23		7 dpi	OE29	a	124.7	2.03	1.47
7 dpi	OE29	b	286.2	2.16	2.2		7 dpi	OE29	b	197.9	2.09	1.79
7 dpi	OE29	c	173	2.16	2.22		7 dpi	OE29	c	118.9	2.04	1.54
7 dpi	OE29	d	202.2	2.1	1.98		7 dpi	OE29	d	140.6	2.04	1.54
10 dpi	KO4	a	739.4	2.2	2.36		10 dpi	KO4	a	501.2	2.12	2.07
10 dpi	KO4	b	762.2	2.17	2.35		10 dpi	KO4	b	553.9	2.14	2.13
10 dpi	KO4	c	794.9	2.17	2.34		10 dpi	KO4	c	541.3	2.15	2.15
10 dpi	KO4	d	434.9	2.23	2.35		10 dpi	KO4	d	297.2	2.06	1.9
10 dpi	KO5	a	777.7	2.17	2.19		10 dpi	KO5	a	424.2	2.12	1.93
10 dpi	KO5	b	593.7	2.18	2.12		10 dpi	KO5	b	319.8	2.07	1.95
10 dpi	KO5	c	562	2.2	2.24		10 dpi	KO5	c	310.2	2.07	1.94
10 dpi	KO5	d	717.7	2.2	2.23		10 dpi	KO5	d	415.5	2.15	2
10 dpi	KO9	a	566.3	2.19	2.33		10 dpi	KO9	a	407.1	2.14	2.03
10 dpi	KO9	b	647.7	2.21	2.38		10 dpi	KO9	b	466.5	2.13	2.07
10 dpi	KO9	c	512.6	2.23	2.35		10 dpi	KO9	c	353.4	2.05	1.89
10 dpi	KO9	d	458.4	2.25	2.38		10 dpi	KO9	d	313.6	2.07	1.95
10 dpi	OE26	a	634.7	2.18	2.35		10 dpi	OE26	a	378.4	2.06	2.07
10 dpi	OE26	b	615.9	2.18	2.3		10 dpi	OE26	b	393	2.14	2.01
10 dpi	OE26	c	521.7	2.21	2.19		10 dpi	OE26	c	351.3	2.08	2
10 dpi	OE26	d	703.7	2.13	1.65		10 dpi	OE26	d	449.4	2.15	2.01
10 dpi	OE28	a	580.5	2.23	2.35		10 dpi	OE28	a	430	2.17	1.95
10 dpi	OE28	b	510.4	2.24	1.85		10 dpi	OE28	b	228.7	2.08	1.9
10 dpi	OE28	c	701.5	2.19	2.31		10 dpi	OE28	c	499.2	2.17	2.1
10 dpi	OE28	d	537.2	2.22	2.3		10 dpi	OE28	d	393.1	2.19	2
10 dpi	OE29	a	809.8	2.14	2.18		10 dpi	OE29	a	474	2.14	1.95
10 dpi	OE29	b	664.4	2.2	2.21		10 dpi	OE29	b	333.9	2.09	2.02
10 dpi	OE29	c	828.1	2.17	2.23		10 dpi	OE29	c	448.3	2.2	1.98
10 dpi	OE29	d	631.3	2.17	2.29		10 dpi	OE29	d	332.3	2.09	2
		mean	403.028	2.14092	2.13446				mean	270.937	2.07185	1.83292
		standard deviation	203.253	0.0514325	0.15018				standard deviation	123.263	0.0487661	0.183158
		median	306.5	2.14	2.13				median	240.4	2.06	1.87

## Sheet: Supplementary File S12.2
Supplementary File S12.2 - Cq values for transcript levels of OsAPSE and reference genes in WT plants during germination (raw qPCR output)
Expression of OsAPSE and reference genes in WT rice during germination									Expression of OsAPSE and reference genes in WT, KO and OE rice during germination
well name	well	included	target	sample	run	sample type	Cq		Time point	well name	well	included	target	sample	run	sample type	Cq
OsEXP-11A	C10	Y	OsEXP	11A	Amp Step 4_SYBR	UNKN	21.4325		3 dpi	OsSAP18-KO28.1	E6	Y	OsSAP18	KO28.1	Amp Step 4_SYBR-11-	UNKN	22.6829
OsEXP-11A	A10	Y	OsEXP	11A	Amp Step 4_SYBR	UNKN	21.4704		3 dpi	OsSAP18-KO28.1	E5	Y	OsSAP18	KO28.1	Amp Step 4_SYBR-11-	UNKN	22.5909
OsEXP-11A	B10	Y	OsEXP	11A	Amp Step 4_SYBR	UNKN	21.5719		3 dpi	OsSAP18-KO28.1	E4	Y	OsSAP18	KO28.1	Amp Step 4_SYBR-11-	UNKN	22.8139
OsEXP-11B	A11	Y	OsEXP	11B	Amp Step 4_SYBR	UNKN	20.7598		3 dpi	OsSAP18-KO28.2	D4	Y	OsSAP18	KO28.2	Amp Step 4_SYBR-11-	UNKN	23.0941
OsEXP-11B	B11	Y	OsEXP	11B	Amp Step 4_SYBR	UNKN	20.7322		3 dpi	OsSAP18-KO28.2	D5	Y	OsSAP18	KO28.2	Amp Step 4_SYBR-11-	UNKN	22.7566
OsEXP-11B	C11	Y	OsEXP	11B	Amp Step 4_SYBR	UNKN	20.6826		3 dpi	OsSAP18-KO28.2	D6	Y	OsSAP18	KO28.2	Amp Step 4_SYBR-11-	UNKN	22.5957
OsEXP-11C	A12	Y	OsEXP	11C	Amp Step 4_SYBR	UNKN	21.0626		3 dpi	OsSAP18-KO28.3	C5	Y	OsSAP18	KO28.3	Amp Step 4_SYBR-11-	UNKN	22.8089
OsEXP-11C	B12	Y	OsEXP	11C	Amp Step 4_SYBR	UNKN	21.0055		3 dpi	OsSAP18-KO28.3	C6	Y	OsSAP18	KO28.3	Amp Step 4_SYBR-11-	UNKN	22.9284
OsEXP-11C	C12	Y	OsEXP	11C	Amp Step 4_SYBR	UNKN	20.9229		3 dpi	OsSAP18-KO28.3	C4	Y	OsSAP18	KO28.3	Amp Step 4_SYBR-11-	UNKN	23.1426
OsEXP-11D	D2	Y	OsEXP	11D	Amp Step 4_SYBR-2-	UNKN	21.877		3 dpi	OsSAP18-KO4.1	H4	Y	OsSAP18	KO4.1	Amp Step 4_SYBR-11-	UNKN	24.5187
OsEXP-11D	D3	Y	OsEXP	11D	Amp Step 4_SYBR-2-	UNKN	21.8152		3 dpi	OsSAP18-KO4.1	H6	Y	OsSAP18	KO4.1	Amp Step 4_SYBR-11-	UNKN	24.1573
OsEXP-11D	D1	Y	OsEXP	11D	Amp Step 4_SYBR-2-	UNKN	21.7974		3 dpi	OsSAP18-KO4.1	H5	Y	OsSAP18	KO4.1	Amp Step 4_SYBR-11-	UNKN	24.1525
OsEXP-1A	B1	Y	OsEXP	1A	Amp Step 4_SYBR	UNKN	22.9242		3 dpi	OsSAP18-KO4.3	F4	Y	OsSAP18	KO4.3	Amp Step 4_SYBR-11-	UNKN	23.958
OsEXP-1A	C1	Y	OsEXP	1A	Amp Step 4_SYBR	UNKN	22.757		3 dpi	OsSAP18-KO4.3	F6	Y	OsSAP18	KO4.3	Amp Step 4_SYBR-11-	UNKN	23.8745
OsEXP-1A	A1	Y	OsEXP	1A	Amp Step 4_SYBR	UNKN	22.8454		3 dpi	OsSAP18-KO4.3	F5	Y	OsSAP18	KO4.3	Amp Step 4_SYBR-11-	UNKN	23.8011
OsEXP-1B	A2	Y	OsEXP	1B	Amp Step 4_SYBR	UNKN	23.332		3 dpi	OsSAP18-KO4.4	G4	Y	OsSAP18	KO4.4	Amp Step 4_SYBR-11-	UNKN	24.4177
OsEXP-1B	C2	Y	OsEXP	1B	Amp Step 4_SYBR	UNKN	23.3462		3 dpi	OsSAP18-KO4.4	G5	Y	OsSAP18	KO4.4	Amp Step 4_SYBR-11-	UNKN	23.9545
OsEXP-1B	B2	Y	OsEXP	1B	Amp Step 4_SYBR	UNKN	23.6427		3 dpi	OsSAP18-KO4.4	G6	Y	OsSAP18	KO4.4	Amp Step 4_SYBR-11-	UNKN	24.1777
OsEXP-1C	C3	Y	OsEXP	1C	Amp Step 4_SYBR	UNKN	22.6806		3 dpi	OsSAP18-KO5.1	H1	Y	OsSAP18	KO5.1	Amp Step 4_SYBR-11-	UNKN	23.994
OsEXP-1C	A3	Y	OsEXP	1C	Amp Step 4_SYBR	UNKN	22.0135		3 dpi	OsSAP18-KO5.1	H2	Y	OsSAP18	KO5.1	Amp Step 4_SYBR-11-	UNKN	24.0017
OsEXP-1C	B3	Y	OsEXP	1C	Amp Step 4_SYBR	UNKN	23.0492		3 dpi	OsSAP18-KO5.1	H3	N	OsSAP18	KO5.1	Amp Step 4_SYBR-11-	UNKN
OsEXP-1D	A3	Y	OsEXP	1D	Amp Step 4_SYBR-2-	UNKN	22.8484		3 dpi	OsSAP18-KO5.2	G1	Y	OsSAP18	KO5.2	Amp Step 4_SYBR-11-	UNKN	23.7121
OsEXP-1D	A1	Y	OsEXP	1D	Amp Step 4_SYBR-2-	UNKN	22.844		3 dpi	OsSAP18-KO5.2	G3	Y	OsSAP18	KO5.2	Amp Step 4_SYBR-11-	UNKN	23.8242
OsEXP-1D	A2	Y	OsEXP	1D	Amp Step 4_SYBR-2-	UNKN	22.9295		3 dpi	OsSAP18-KO5.2	G2	Y	OsSAP18	KO5.2	Amp Step 4_SYBR-11-	UNKN	23.7126
OsEXP-4A	B4	Y	OsEXP	4A	Amp Step 4_SYBR	UNKN	20.9948		3 dpi	OsSAP18-KO5.3	F3	Y	OsSAP18	KO5.3	Amp Step 4_SYBR-11-	UNKN	23.8236
OsEXP-4A	A4	Y	OsEXP	4A	Amp Step 4_SYBR	UNKN	21.133		3 dpi	OsSAP18-KO5.3	F1	Y	OsSAP18	KO5.3	Amp Step 4_SYBR-11-	UNKN	23.709
OsEXP-4A	C4	Y	OsEXP	4A	Amp Step 4_SYBR	UNKN	21.2833		3 dpi	OsSAP18-KO5.3	F2	Y	OsSAP18	KO5.3	Amp Step 4_SYBR-11-	UNKN	23.7642
OsEXP-4B	C5	Y	OsEXP	4B	Amp Step 4_SYBR	UNKN	21.1303		3 dpi	OsSAP18-KO5.4	E3	Y	OsSAP18	KO5.4	Amp Step 4_SYBR-11-	UNKN	24.0375
OsEXP-4B	A5	Y	OsEXP	4B	Amp Step 4_SYBR	UNKN	21.1794		3 dpi	OsSAP18-KO5.4	E1	Y	OsSAP18	KO5.4	Amp Step 4_SYBR-11-	UNKN	24.1215
OsEXP-4B	B5	Y	OsEXP	4B	Amp Step 4_SYBR	UNKN	20.3802		3 dpi	OsSAP18-KO5.4	E2	Y	OsSAP18	KO5.4	Amp Step 4_SYBR-11-	UNKN	24.2678
OsEXP-4D	B2	Y	OsEXP	4D	Amp Step 4_SYBR-2-	UNKN	20.8072		3 dpi	OsSAP18-KO9.1	D3	Y	OsSAP18	KO9.1	Amp Step 4_SYBR-11-	UNKN	23.9517
OsEXP-4D	B3	Y	OsEXP	4D	Amp Step 4_SYBR-2-	UNKN	20.7391		3 dpi	OsSAP18-KO9.1	D2	Y	OsSAP18	KO9.1	Amp Step 4_SYBR-11-	UNKN	24.0429
OsEXP-4D	B1	Y	OsEXP	4D	Amp Step 4_SYBR-2-	UNKN	20.8108		3 dpi	OsSAP18-KO9.1	D1	Y	OsSAP18	KO9.1	Amp Step 4_SYBR-11-	UNKN	23.8677
OsEXP-7A	A7	Y	OsEXP	7A	Amp Step 4_SYBR	UNKN	20.8705		3 dpi	OsSAP18-KO9.2	C2	Y	OsSAP18	KO9.2	Amp Step 4_SYBR-11-	UNKN	23.9736
OsEXP-7A	B7	Y	OsEXP	7A	Amp Step 4_SYBR	UNKN	20.8811		3 dpi	OsSAP18-KO9.2	C3	Y	OsSAP18	KO9.2	Amp Step 4_SYBR-11-	UNKN	23.8901
OsEXP-7A	C7	Y	OsEXP	7A	Amp Step 4_SYBR	UNKN	20.8677		3 dpi	OsSAP18-KO9.2	C1	Y	OsSAP18	KO9.2	Amp Step 4_SYBR-11-	UNKN	23.7835
OsEXP-7B	B8	Y	OsEXP	7B	Amp Step 4_SYBR	UNKN	21.1185		3 dpi	OsSAP18-KO9.3	B3	Y	OsSAP18	KO9.3	Amp Step 4_SYBR-11-	UNKN	24.5874
OsEXP-7B	C8	Y	OsEXP	7B	Amp Step 4_SYBR	UNKN	21.1299		3 dpi	OsSAP18-KO9.3	B1	Y	OsSAP18	KO9.3	Amp Step 4_SYBR-11-	UNKN	24.5494
OsEXP-7B	A8	Y	OsEXP	7B	Amp Step 4_SYBR	UNKN	21.2041		3 dpi	OsSAP18-KO9.3	B2	Y	OsSAP18	KO9.3	Amp Step 4_SYBR-11-	UNKN	24.6406
OsEXP-7C	B9	Y	OsEXP	7C	Amp Step 4_SYBR	UNKN	20.9678		3 dpi	OsSAP18-KO9.4	A2	Y	OsSAP18	KO9.4	Amp Step 4_SYBR-11-	UNKN	23.7474
OsEXP-7C	C9	Y	OsEXP	7C	Amp Step 4_SYBR	UNKN	20.9485		3 dpi	OsSAP18-KO9.4	A3	Y	OsSAP18	KO9.4	Amp Step 4_SYBR-11-	UNKN	23.7448
OsEXP-7C	A9	Y	OsEXP	7C	Amp Step 4_SYBR	UNKN	20.9522		3 dpi	OsSAP18-KO9.4	A1	Y	OsSAP18	KO9.4	Amp Step 4_SYBR-11-	UNKN	23.8954
OsEXP-7D	C1	Y	OsEXP	7D	Amp Step 4_SYBR-2-	UNKN	20.8558		3 dpi	OsSAP18-OE26.1	H7	Y	OsSAP18	OE26.1	Amp Step 4_SYBR-11-	UNKN	23.5319
OsEXP-7D	C3	Y	OsEXP	7D	Amp Step 4_SYBR-2-	UNKN	20.7861		3 dpi	OsSAP18-OE26.1	H8	Y	OsSAP18	OE26.1	Amp Step 4_SYBR-11-	UNKN	23.5139
OsEXP-7D	C2	Y	OsEXP	7D	Amp Step 4_SYBR-2-	UNKN	20.8748		3 dpi	OsSAP18-OE26.1	H9	N	OsSAP18	OE26.1	Amp Step 4_SYBR-11-	UNKN	22.953
OsEXP-water	H12	N	OsEXP	water	Amp Step 4_SYBR	NTC			3 dpi	OsSAP18-OE26.3	G7	Y	OsSAP18	OE26.3	Amp Step 4_SYBR-11-	UNKN	23.5274
OsEXP-water	H11	N	OsEXP	water	Amp Step 4_SYBR	NTC			3 dpi	OsSAP18-OE26.3	G9	N	OsSAP18	OE26.3	Amp Step 4_SYBR-11-	UNKN	22.8439
OsSAP18-11A	C10	Y	OsSAP18	11A	Amp Step 4_SYBR-1-	UNKN	22.5259		3 dpi	OsSAP18-OE26.3	G8	Y	OsSAP18	OE26.3	Amp Step 4_SYBR-11-	UNKN	23.5815
OsSAP18-11A	A10	Y	OsSAP18	11A	Amp Step 4_SYBR-1-	UNKN	22.5417		3 dpi	OsSAP18-OE26.4	F9	N	OsSAP18	OE26.4	Amp Step 4_SYBR-11-	UNKN	22.8425
OsSAP18-11A	B10	Y	OsSAP18	11A	Amp Step 4_SYBR-1-	UNKN	22.5483		3 dpi	OsSAP18-OE26.4	F8	Y	OsSAP18	OE26.4	Amp Step 4_SYBR-11-	UNKN	23.6418
OsSAP18-11B	C11	Y	OsSAP18	11B	Amp Step 4_SYBR-1-	UNKN	21.6993		3 dpi	OsSAP18-OE26.4	F7	Y	OsSAP18	OE26.4	Amp Step 4_SYBR-11-	UNKN	23.4001
OsSAP18-11B	A11	Y	OsSAP18	11B	Amp Step 4_SYBR-1-	UNKN	21.9865		3 dpi	OsSAP18-OE28.1	B9	Y	OsSAP18	OE28.1	Amp Step 4_SYBR-11-	UNKN	22.5798
OsSAP18-11B	B11	Y	OsSAP18	11B	Amp Step 4_SYBR-1-	UNKN	22.0831		3 dpi	OsSAP18-OE28.1	B8	Y	OsSAP18	OE28.1	Amp Step 4_SYBR-11-	UNKN	23.3552
OsSAP18-11C	A12	Y	OsSAP18	11C	Amp Step 4_SYBR-1-	UNKN	21.9951		3 dpi	OsSAP18-OE28.1	B7	Y	OsSAP18	OE28.1	Amp Step 4_SYBR-11-	UNKN	22.932
OsSAP18-11C	B12	Y	OsSAP18	11C	Amp Step 4_SYBR-1-	UNKN	21.9513		3 dpi	OsSAP18-OE28.2	A4	Y	OsSAP18	OE28.2	Amp Step 4_SYBR-11-	UNKN	23.6351
OsSAP18-11C	C12	Y	OsSAP18	11C	Amp Step 4_SYBR-1-	UNKN	21.8275		3 dpi	OsSAP18-OE28.2	A5	N	OsSAP18	OE28.2	Amp Step 4_SYBR-11-	UNKN	23.1062
OsSAP18-11D	D5	Y	OsSAP18	11D	Amp Step 4_SYBR-2-	UNKN	22.8638		3 dpi	OsSAP18-OE28.2	A6	Y	OsSAP18	OE28.2	Amp Step 4_SYBR-11-	UNKN	23.5474
OsSAP18-11D	D4	Y	OsSAP18	11D	Amp Step 4_SYBR-2-	UNKN	22.829		3 dpi	OsSAP18-OE28.3	B5	Y	OsSAP18	OE28.3	Amp Step 4_SYBR-11-	UNKN	23.6524
OsSAP18-11D	D6	Y	OsSAP18	11D	Amp Step 4_SYBR-2-	UNKN	22.9277		3 dpi	OsSAP18-OE28.3	B6	Y	OsSAP18	OE28.3	Amp Step 4_SYBR-11-	UNKN	23.8358
OsSAP18-1A	B1	Y	OsSAP18	1A	Amp Step 4_SYBR-1-	UNKN	23.6529		3 dpi	OsSAP18-OE28.3	B4	Y	OsSAP18	OE28.3	Amp Step 4_SYBR-11-	UNKN	23.989
OsSAP18-1A	C1	Y	OsSAP18	1A	Amp Step 4_SYBR-1-	UNKN	23.4229		3 dpi	OsSAP18-OE28.4	A8	Y	OsSAP18	OE28.4	Amp Step 4_SYBR-11-	UNKN	23.7487
OsSAP18-1A	A1	Y	OsSAP18	1A	Amp Step 4_SYBR-1-	UNKN	23.755		3 dpi	OsSAP18-OE28.4	A9	N	OsSAP18	OE28.4	Amp Step 4_SYBR-11-	UNKN	22.8818
OsSAP18-1B	A2	Y	OsSAP18	1B	Amp Step 4_SYBR-1-	UNKN	24.2086		3 dpi	OsSAP18-OE28.4	A7	Y	OsSAP18	OE28.4	Amp Step 4_SYBR-11-	UNKN	23.4614
OsSAP18-1B	C2	Y	OsSAP18	1B	Amp Step 4_SYBR-1-	UNKN	24.1654		3 dpi	OsSAP18-OE29.2	E9	N	OsSAP18	OE29.2	Amp Step 4_SYBR-11-	UNKN	23.3353
OsSAP18-1B	B2	Y	OsSAP18	1B	Amp Step 4_SYBR-1-	UNKN	24.2775		3 dpi	OsSAP18-OE29.2	E8	Y	OsSAP18	OE29.2	Amp Step 4_SYBR-11-	UNKN	23.9336
OsSAP18-1C	B3	Y	OsSAP18	1C	Amp Step 4_SYBR-1-	UNKN	23.8742		3 dpi	OsSAP18-OE29.2	E7	Y	OsSAP18	OE29.2	Amp Step 4_SYBR-11-	UNKN	24.4139
OsSAP18-1C	A3	Y	OsSAP18	1C	Amp Step 4_SYBR-1-	UNKN	23.8527		3 dpi	OsSAP18-OE29.3	D8	Y	OsSAP18	OE29.3	Amp Step 4_SYBR-11-	UNKN	23.4942
OsSAP18-1C	C3	Y	OsSAP18	1C	Amp Step 4_SYBR-1-	UNKN	23.815		3 dpi	OsSAP18-OE29.3	D7	Y	OsSAP18	OE29.3	Amp Step 4_SYBR-11-	UNKN	23.0536
OsSAP18-1D	A5	Y	OsSAP18	1D	Amp Step 4_SYBR-2-	UNKN	23.9263		3 dpi	OsSAP18-OE29.3	D9	N	OsSAP18	OE29.3	Amp Step 4_SYBR-11-	UNKN	22.5921
OsSAP18-1D	A4	N	OsSAP18	1D	Amp Step 4_SYBR-2-	UNKN			3 dpi	OsSAP18-OE29.4	C8	Y	OsSAP18	OE29.4	Amp Step 4_SYBR-11-	UNKN	22.9445
OsSAP18-1D	A6	Y	OsSAP18	1D	Amp Step 4_SYBR-2-	UNKN	24.0082		3 dpi	OsSAP18-OE29.4	C7	Y	OsSAP18	OE29.4	Amp Step 4_SYBR-11-	UNKN	22.6397
OsSAP18-4A	A4	Y	OsSAP18	4A	Amp Step 4_SYBR-1-	UNKN	22.499		3 dpi	OsSAP18-OE29.4	C9	Y	OsSAP18	OE29.4	Amp Step 4_SYBR-11-	UNKN	22.2233
OsSAP18-4A	C4	Y	OsSAP18	4A	Amp Step 4_SYBR-1-	UNKN	22.6591		3 dpi	OsSAP18-WT1	D10	Y	OsSAP18	WT1	Amp Step 4_SYBR-11-	UNKN	22.1545
OsSAP18-4A	B4	Y	OsSAP18	4A	Amp Step 4_SYBR-1-	UNKN	22.7015		3 dpi	OsSAP18-WT1	D12	Y	OsSAP18	WT1	Amp Step 4_SYBR-11-	UNKN	21.7562
OsSAP18-4B	C5	Y	OsSAP18	4B	Amp Step 4_SYBR-1-	UNKN	21.8361		3 dpi	OsSAP18-WT1	D11	Y	OsSAP18	WT1	Amp Step 4_SYBR-11-	UNKN	22.3861
OsSAP18-4B	A5	Y	OsSAP18	4B	Amp Step 4_SYBR-1-	UNKN	22.3241		3 dpi	OsSAP18-WT2	C10	Y	OsSAP18	WT2	Amp Step 4_SYBR-11-	UNKN	21.5679
OsSAP18-4B	B5	Y	OsSAP18	4B	Amp Step 4_SYBR-1-	UNKN	22.4712		3 dpi	OsSAP18-WT2	C11	Y	OsSAP18	WT2	Amp Step 4_SYBR-11-	UNKN	21.7196
OsSAP18-4D	B5	Y	OsSAP18	4D	Amp Step 4_SYBR-2-	UNKN	21.8334		3 dpi	OsSAP18-WT2	C12	Y	OsSAP18	WT2	Amp Step 4_SYBR-11-	UNKN	21.618
OsSAP18-4D	B6	Y	OsSAP18	4D	Amp Step 4_SYBR-2-	UNKN	21.8436		3 dpi	OsSAP18-WT3	B12	Y	OsSAP18	WT3	Amp Step 4_SYBR-11-	UNKN	21.7429
OsSAP18-4D	B4	Y	OsSAP18	4D	Amp Step 4_SYBR-2-	UNKN	21.8373		3 dpi	OsSAP18-WT3	B10	Y	OsSAP18	WT3	Amp Step 4_SYBR-11-	UNKN	21.8023
OsSAP18-7A	B7	Y	OsSAP18	7A	Amp Step 4_SYBR-1-	UNKN	21.9331		3 dpi	OsSAP18-WT3	B11	Y	OsSAP18	WT3	Amp Step 4_SYBR-11-	UNKN	21.9531
OsSAP18-7A	C7	Y	OsSAP18	7A	Amp Step 4_SYBR-1-	UNKN	21.9332		3 dpi	OsSAP18-WT4	A11	N	OsSAP18	WT4	Amp Step 4_SYBR-11-	UNKN	21.749
OsSAP18-7A	A7	Y	OsSAP18	7A	Amp Step 4_SYBR-1-	UNKN	21.9575		3 dpi	OsSAP18-WT4	A10	N	OsSAP18	WT4	Amp Step 4_SYBR-11-	UNKN	21.6355
OsSAP18-7B	A8	Y	OsSAP18	7B	Amp Step 4_SYBR-1-	UNKN	21.8092		3 dpi	OsSAP18-WT4	A12	N	OsSAP18	WT4	Amp Step 4_SYBR-11-	UNKN	21.6257
OsSAP18-7B	C8	Y	OsSAP18	7B	Amp Step 4_SYBR-1-	UNKN	22.019		3 dpi	OsSAP18-water	E10	N	OsSAP18	water	Amp Step 4_SYBR-11-	NTC
OsSAP18-7B	B8	Y	OsSAP18	7B	Amp Step 4_SYBR-1-	UNKN	22.0226		3 dpi	OsSAP18-water	E11	N	OsSAP18	water	Amp Step 4_SYBR-11-	NTC
OsSAP18-7C	C9	Y	OsSAP18	7C	Amp Step 4_SYBR-1-	UNKN	21.8837		3 dpi	OsFb15-KO28.1	E4	Y	OsFb15	KO28.1	Amp Step 4_SYBR-10-	UNKN	21.3249
OsSAP18-7C	B9	Y	OsSAP18	7C	Amp Step 4_SYBR-1-	UNKN	21.8777		3 dpi	OsFb15-KO28.1	E6	Y	OsFb15	KO28.1	Amp Step 4_SYBR-10-	UNKN	21.0253
OsSAP18-7C	A9	Y	OsSAP18	7C	Amp Step 4_SYBR-1-	UNKN	21.9069		3 dpi	OsFb15-KO28.1	E5	Y	OsFb15	KO28.1	Amp Step 4_SYBR-10-	UNKN	20.931
OsSAP18-7D	C4	Y	OsSAP18	7D	Amp Step 4_SYBR-2-	UNKN	21.8313		3 dpi	OsFb15-KO28.2	D5	Y	OsFb15	KO28.2	Amp Step 4_SYBR-10-	UNKN	21.7948
OsSAP18-7D	C6	Y	OsSAP18	7D	Amp Step 4_SYBR-2-	UNKN	21.8625		3 dpi	OsFb15-KO28.2	D6	Y	OsFb15	KO28.2	Amp Step 4_SYBR-10-	UNKN	21.746
OsSAP18-7D	C5	Y	OsSAP18	7D	Amp Step 4_SYBR-2-	UNKN	21.7716		3 dpi	OsFb15-KO28.2	D4	Y	OsFb15	KO28.2	Amp Step 4_SYBR-10-	UNKN	21.5552
OsSAP18-water	H11	N	OsSAP18	water	Amp Step 4_SYBR-1-	NTC			3 dpi	OsFb15-KO28.3	C4	Y	OsFb15	KO28.3	Amp Step 4_SYBR-10-	UNKN	21.5723
OsSAP18-water	H12	N	OsSAP18	water	Amp Step 4_SYBR-1-	NTC			3 dpi	OsFb15-KO28.3	C6	Y	OsFb15	KO28.3	Amp Step 4_SYBR-10-	UNKN	21.6334
OsFb15-11A	E10	Y	OsFb15	11A	Amp Step 4_SYBR-1-	UNKN	22.2941		3 dpi	OsFb15-KO28.3	C5	Y	OsFb15	KO28.3	Amp Step 4_SYBR-10-	UNKN	21.6173
OsFb15-11A	F10	Y	OsFb15	11A	Amp Step 4_SYBR-1-	UNKN	22.2617		3 dpi	OsFb15-KO4.1	H4	Y	OsFb15	KO4.1	Amp Step 4_SYBR-10-	UNKN	22.7933
OsFb15-11A	D10	Y	OsFb15	11A	Amp Step 4_SYBR-1-	UNKN	22.2848		3 dpi	OsFb15-KO4.1	H6	Y	OsFb15	KO4.1	Amp Step 4_SYBR-10-	UNKN	22.8691
OsFb15-11B	E11	Y	OsFb15	11B	Amp Step 4_SYBR-1-	UNKN	21.4122		3 dpi	OsFb15-KO4.1	H5	Y	OsFb15	KO4.1	Amp Step 4_SYBR-10-	UNKN	22.8008
OsFb15-11B	D11	Y	OsFb15	11B	Amp Step 4_SYBR-1-	UNKN	21.5222		3 dpi	OsFb15-KO4.3	G4	Y	OsFb15	KO4.3	Amp Step 4_SYBR-10-	UNKN	22.7636
OsFb15-11B	F11	Y	OsFb15	11B	Amp Step 4_SYBR-1-	UNKN	21.503		3 dpi	OsFb15-KO4.3	G5	Y	OsFb15	KO4.3	Amp Step 4_SYBR-10-	UNKN	22.7612
OsFb15-11C	F12	Y	OsFb15	11C	Amp Step 4_SYBR-1-	UNKN	21.8424		3 dpi	OsFb15-KO4.3	G6	Y	OsFb15	KO4.3	Amp Step 4_SYBR-10-	UNKN	22.7749
OsFb15-11C	E12	Y	OsFb15	11C	Amp Step 4_SYBR-1-	UNKN	21.8235		3 dpi	OsFb15-KO4.4	F6	Y	OsFb15	KO4.4	Amp Step 4_SYBR-10-	UNKN	22.6077
OsFb15-11C	D12	Y	OsFb15	11C	Amp Step 4_SYBR-1-	UNKN	21.8286		3 dpi	OsFb15-KO4.4	F5	Y	OsFb15	KO4.4	Amp Step 4_SYBR-10-	UNKN	22.639
OsFb15-11D	D8	Y	OsFb15	11D	Amp Step 4_SYBR-2-	UNKN	22.3964		3 dpi	OsFb15-KO4.4	F4	Y	OsFb15	KO4.4	Amp Step 4_SYBR-10-	UNKN	22.6118
OsFb15-11D	D9	Y	OsFb15	11D	Amp Step 4_SYBR-2-	UNKN	22.361		3 dpi	OsFb15-KO5.1	H1	Y	OsFb15	KO5.1	Amp Step 4_SYBR-10-	UNKN	22.5245
OsFb15-11D	D7	Y	OsFb15	11D	Amp Step 4_SYBR-2-	UNKN	22.5936		3 dpi	OsFb15-KO5.1	H2	Y	OsFb15	KO5.1	Amp Step 4_SYBR-10-	UNKN	22.803
OsFb15-1A	F1	Y	OsFb15	1A	Amp Step 4_SYBR-1-	UNKN	22.2758		3 dpi	OsFb15-KO5.1	H3	Y	OsFb15	KO5.1	Amp Step 4_SYBR-10-	UNKN	22.6517
OsFb15-1A	E1	Y	OsFb15	1A	Amp Step 4_SYBR-1-	UNKN	22.5887		3 dpi	OsFb15-KO5.2	G2	Y	OsFb15	KO5.2	Amp Step 4_SYBR-10-	UNKN	22.6424
OsFb15-1A	D1	Y	OsFb15	1A	Amp Step 4_SYBR-1-	UNKN	22.567		3 dpi	OsFb15-KO5.2	G1	Y	OsFb15	KO5.2	Amp Step 4_SYBR-10-	UNKN	22.2589
OsFb15-1B	F2	Y	OsFb15	1B	Amp Step 4_SYBR-1-	UNKN	22.7973		3 dpi	OsFb15-KO5.2	G3	Y	OsFb15	KO5.2	Amp Step 4_SYBR-10-	UNKN	22.7471
OsFb15-1B	E2	Y	OsFb15	1B	Amp Step 4_SYBR-1-	UNKN	22.9276		3 dpi	OsFb15-KO5.3	F3	Y	OsFb15	KO5.3	Amp Step 4_SYBR-10-	UNKN	22.6716
OsFb15-1B	D2	Y	OsFb15	1B	Amp Step 4_SYBR-1-	UNKN	22.9045		3 dpi	OsFb15-KO5.3	F1	Y	OsFb15	KO5.3	Amp Step 4_SYBR-10-	UNKN	22.5165
OsFb15-1C	F3	Y	OsFb15	1C	Amp Step 4_SYBR-1-	UNKN	22.5963		3 dpi	OsFb15-KO5.3	F2	Y	OsFb15	KO5.3	Amp Step 4_SYBR-10-	UNKN	22.7193
OsFb15-1C	E3	Y	OsFb15	1C	Amp Step 4_SYBR-1-	UNKN	22.4483		3 dpi	OsFb15-KO5.4	E3	Y	OsFb15	KO5.4	Amp Step 4_SYBR-10-	UNKN	22.6787
OsFb15-1C	D3	Y	OsFb15	1C	Amp Step 4_SYBR-1-	UNKN	22.7727		3 dpi	OsFb15-KO5.4	E2	Y	OsFb15	KO5.4	Amp Step 4_SYBR-10-	UNKN	22.8684
OsFb15-1D	A9	Y	OsFb15	1D	Amp Step 4_SYBR-2-	UNKN	22.6631		3 dpi	OsFb15-KO5.4	E1	Y	OsFb15	KO5.4	Amp Step 4_SYBR-10-	UNKN	22.6042
OsFb15-1D	A8	Y	OsFb15	1D	Amp Step 4_SYBR-2-	UNKN	22.8428		3 dpi	OsFb15-KO9.1	D2	Y	OsFb15	KO9.1	Amp Step 4_SYBR-10-	UNKN	22.6705
OsFb15-1D	A7	Y	OsFb15	1D	Amp Step 4_SYBR-2-	UNKN	22.9479		3 dpi	OsFb15-KO9.1	D1	Y	OsFb15	KO9.1	Amp Step 4_SYBR-10-	UNKN	22.5601
OsFb15-4A	D4	Y	OsFb15	4A	Amp Step 4_SYBR-1-	UNKN	21.1492		3 dpi	OsFb15-KO9.1	D3	Y	OsFb15	KO9.1	Amp Step 4_SYBR-10-	UNKN	22.663
OsFb15-4A	F4	Y	OsFb15	4A	Amp Step 4_SYBR-1-	UNKN	21.7382		3 dpi	OsFb15-KO9.2	C2	Y	OsFb15	KO9.2	Amp Step 4_SYBR-10-	UNKN	22.7523
OsFb15-4A	E4	Y	OsFb15	4A	Amp Step 4_SYBR-1-	UNKN	21.8361		3 dpi	OsFb15-KO9.2	C3	Y	OsFb15	KO9.2	Amp Step 4_SYBR-10-	UNKN	22.6711
OsFb15-4B	D5	Y	OsFb15	4B	Amp Step 4_SYBR-1-	UNKN	21.5824		3 dpi	OsFb15-KO9.2	C1	Y	OsFb15	KO9.2	Amp Step 4_SYBR-10-	UNKN	22.6254
OsFb15-4B	E5	Y	OsFb15	4B	Amp Step 4_SYBR-1-	UNKN	21.5908		3 dpi	OsFb15-KO9.3	B2	Y	OsFb15	KO9.3	Amp Step 4_SYBR-10-	UNKN	23.2825
OsFb15-4B	F5	Y	OsFb15	4B	Amp Step 4_SYBR-1-	UNKN	21.553		3 dpi	OsFb15-KO9.3	B1	Y	OsFb15	KO9.3	Amp Step 4_SYBR-10-	UNKN	23.2812
OsFb15-4D	B9	Y	OsFb15	4D	Amp Step 4_SYBR-2-	UNKN	21.2168		3 dpi	OsFb15-KO9.3	B3	Y	OsFb15	KO9.3	Amp Step 4_SYBR-10-	UNKN	23.1283
OsFb15-4D	B7	Y	OsFb15	4D	Amp Step 4_SYBR-2-	UNKN	20.9896		3 dpi	OsFb15-KO9.4	A1	Y	OsFb15	KO9.4	Amp Step 4_SYBR-10-	UNKN	22.7023
OsFb15-4D	B8	Y	OsFb15	4D	Amp Step 4_SYBR-2-	UNKN	21.094		3 dpi	OsFb15-KO9.4	A3	Y	OsFb15	KO9.4	Amp Step 4_SYBR-10-	UNKN	22.6175
OsFb15-7A	E7	Y	OsFb15	7A	Amp Step 4_SYBR-1-	UNKN	20.9258		3 dpi	OsFb15-KO9.4	A2	Y	OsFb15	KO9.4	Amp Step 4_SYBR-10-	UNKN	22.7124
OsFb15-7A	D7	Y	OsFb15	7A	Amp Step 4_SYBR-1-	UNKN	20.9631		3 dpi	OsFb15-OE26.1	H7	Y	OsFb15	OE26.1	Amp Step 4_SYBR-10-	UNKN	22.6505
OsFb15-7A	F7	Y	OsFb15	7A	Amp Step 4_SYBR-1-	UNKN	20.9766		3 dpi	OsFb15-OE26.1	H8	Y	OsFb15	OE26.1	Amp Step 4_SYBR-10-	UNKN	22.6153
OsFb15-7B	D8	Y	OsFb15	7B	Amp Step 4_SYBR-1-	UNKN	21.1901		3 dpi	OsFb15-OE26.1	H9	Y	OsFb15	OE26.1	Amp Step 4_SYBR-10-	UNKN	22.6377
OsFb15-7B	F8	Y	OsFb15	7B	Amp Step 4_SYBR-1-	UNKN	21.0744		3 dpi	OsFb15-OE26.3	G7	Y	OsFb15	OE26.3	Amp Step 4_SYBR-10-	UNKN	22.7383
OsFb15-7B	E8	Y	OsFb15	7B	Amp Step 4_SYBR-1-	UNKN	21.1797		3 dpi	OsFb15-OE26.3	G9	Y	OsFb15	OE26.3	Amp Step 4_SYBR-10-	UNKN	22.6699
OsFb15-7C	D9	Y	OsFb15	7C	Amp Step 4_SYBR-1-	UNKN	20.9426		3 dpi	OsFb15-OE26.3	G8	Y	OsFb15	OE26.3	Amp Step 4_SYBR-10-	UNKN	22.745
OsFb15-7C	F9	Y	OsFb15	7C	Amp Step 4_SYBR-1-	UNKN	21.0111		3 dpi	OsFb15-OE26.4	F9	Y	OsFb15	OE26.4	Amp Step 4_SYBR-10-	UNKN	22.8573
OsFb15-7C	E9	Y	OsFb15	7C	Amp Step 4_SYBR-1-	UNKN	20.9233		3 dpi	OsFb15-OE26.4	F7	Y	OsFb15	OE26.4	Amp Step 4_SYBR-10-	UNKN	22.8947
OsFb15-7D	C8	Y	OsFb15	7D	Amp Step 4_SYBR-2-	UNKN	20.9302		3 dpi	OsFb15-OE26.4	F8	Y	OsFb15	OE26.4	Amp Step 4_SYBR-10-	UNKN	22.8538
OsFb15-7D	C7	Y	OsFb15	7D	Amp Step 4_SYBR-2-	UNKN	20.8194		3 dpi	OsFb15-OE28.1	B7	Y	OsFb15	OE28.1	Amp Step 4_SYBR-10-	UNKN	22.5748
OsFb15-7D	C9	Y	OsFb15	7D	Amp Step 4_SYBR-2-	UNKN	20.3504		3 dpi	OsFb15-OE28.1	B8	Y	OsFb15	OE28.1	Amp Step 4_SYBR-10-	UNKN	22.5168
OsFb15-water	H10	N	OsFb15	water	Amp Step 4_SYBR-1-	NTC			3 dpi	OsFb15-OE28.1	B9	Y	OsFb15	OE28.1	Amp Step 4_SYBR-10-	UNKN	22.6484
OsFb15-water	H9	N	OsFb15	water	Amp Step 4_SYBR-1-	NTC			3 dpi	OsFb15-OE28.2	A4	Y	OsFb15	OE28.2	Amp Step 4_SYBR-10-	UNKN	22.2648
OsAPSE-11A	E10	Y	OsAPSE	11A	Amp Step 4_SYBR	UNKN	22.5904		3 dpi	OsFb15-OE28.2	A5	Y	OsFb15	OE28.2	Amp Step 4_SYBR-10-	UNKN	22.2912
OsAPSE-11A	F10	Y	OsAPSE	11A	Amp Step 4_SYBR	UNKN	22.5487		3 dpi	OsFb15-OE28.2	A6	Y	OsFb15	OE28.2	Amp Step 4_SYBR-10-	UNKN	22.1645
OsAPSE-11A	D10	Y	OsAPSE	11A	Amp Step 4_SYBR	UNKN	22.6653		3 dpi	OsFb15-OE28.3	B5	Y	OsFb15	OE28.3	Amp Step 4_SYBR-10-	UNKN	22.6081
OsAPSE-11B	D11	Y	OsAPSE	11B	Amp Step 4_SYBR	UNKN	22.1528		3 dpi	OsFb15-OE28.3	B6	Y	OsFb15	OE28.3	Amp Step 4_SYBR-10-	UNKN	22.6497
OsAPSE-11B	E11	Y	OsAPSE	11B	Amp Step 4_SYBR	UNKN	22.0358		3 dpi	OsFb15-OE28.3	B4	Y	OsFb15	OE28.3	Amp Step 4_SYBR-10-	UNKN	22.5774
OsAPSE-11B	F11	Y	OsAPSE	11B	Amp Step 4_SYBR	UNKN	22.0415		3 dpi	OsFb15-OE28.4	A7	Y	OsFb15	OE28.4	Amp Step 4_SYBR-10-	UNKN	23.2839
OsAPSE-11C	D12	Y	OsAPSE	11C	Amp Step 4_SYBR	UNKN	21.8942		3 dpi	OsFb15-OE28.4	A8	Y	OsFb15	OE28.4	Amp Step 4_SYBR-10-	UNKN	23.284
OsAPSE-11C	E12	Y	OsAPSE	11C	Amp Step 4_SYBR	UNKN	21.8393		3 dpi	OsFb15-OE28.4	A9	Y	OsFb15	OE28.4	Amp Step 4_SYBR-10-	UNKN	23.1935
OsAPSE-11C	F12	Y	OsAPSE	11C	Amp Step 4_SYBR	UNKN	21.8712		3 dpi	OsFb15-OE29.2	E9	Y	OsFb15	OE29.2	Amp Step 4_SYBR-10-	UNKN	22.9214
OsAPSE-11D	D12	Y	OsAPSE	11D	Amp Step 4_SYBR-2-	UNKN	23.1866		3 dpi	OsFb15-OE29.2	E8	Y	OsFb15	OE29.2	Amp Step 4_SYBR-10-	UNKN	23.0447
OsAPSE-11D	D11	Y	OsAPSE	11D	Amp Step 4_SYBR-2-	UNKN	23.2147		3 dpi	OsFb15-OE29.2	E7	Y	OsFb15	OE29.2	Amp Step 4_SYBR-10-	UNKN	23.0866
OsAPSE-11D	D10	Y	OsAPSE	11D	Amp Step 4_SYBR-2-	UNKN	22.9586		3 dpi	OsFb15-OE29.3	D8	Y	OsFb15	OE29.3	Amp Step 4_SYBR-10-	UNKN	22.0364
OsAPSE-1A	E1	Y	OsAPSE	1A	Amp Step 4_SYBR	UNKN	24.5269		3 dpi	OsFb15-OE29.3	D7	Y	OsFb15	OE29.3	Amp Step 4_SYBR-10-	UNKN	22.1834
OsAPSE-1A	F1	Y	OsAPSE	1A	Amp Step 4_SYBR	UNKN	24.5398		3 dpi	OsFb15-OE29.3	D9	Y	OsFb15	OE29.3	Amp Step 4_SYBR-10-	UNKN	22.2094
OsAPSE-1A	D1	Y	OsAPSE	1A	Amp Step 4_SYBR	UNKN	24.631		3 dpi	OsFb15-OE29.4	C7	Y	OsFb15	OE29.4	Amp Step 4_SYBR-10-	UNKN	21.9898
OsAPSE-1B	E2	Y	OsAPSE	1B	Amp Step 4_SYBR	UNKN	24.8506		3 dpi	OsFb15-OE29.4	C9	Y	OsFb15	OE29.4	Amp Step 4_SYBR-10-	UNKN	22.142
OsAPSE-1B	D2	Y	OsAPSE	1B	Amp Step 4_SYBR	UNKN	25.2165		3 dpi	OsFb15-OE29.4	C8	Y	OsFb15	OE29.4	Amp Step 4_SYBR-10-	UNKN	22.0921
OsAPSE-1B	F2	Y	OsAPSE	1B	Amp Step 4_SYBR	UNKN	25.1775		3 dpi	OsFb15-WT1	D11	Y	OsFb15	WT1	Amp Step 4_SYBR-10-	UNKN	21.7293
OsAPSE-1C	D3	Y	OsAPSE	1C	Amp Step 4_SYBR	UNKN	24.7842		3 dpi	OsFb15-WT1	D10	Y	OsFb15	WT1	Amp Step 4_SYBR-10-	UNKN	21.7148
OsAPSE-1C	F3	Y	OsAPSE	1C	Amp Step 4_SYBR	UNKN	24.7298		3 dpi	OsFb15-WT1	D12	Y	OsFb15	WT1	Amp Step 4_SYBR-10-	UNKN	21.75
OsAPSE-1C	E3	Y	OsAPSE	1C	Amp Step 4_SYBR	UNKN	24.7205		3 dpi	OsFb15-WT2	C12	Y	OsFb15	WT2	Amp Step 4_SYBR-10-	UNKN	21.2449
OsAPSE-1D	A10	Y	OsAPSE	1D	Amp Step 4_SYBR-2-	UNKN	25.1946		3 dpi	OsFb15-WT2	C10	Y	OsFb15	WT2	Amp Step 4_SYBR-10-	UNKN	21.2091
OsAPSE-1D	A12	Y	OsAPSE	1D	Amp Step 4_SYBR-2-	UNKN	24.8775		3 dpi	OsFb15-WT2	C11	Y	OsFb15	WT2	Amp Step 4_SYBR-10-	UNKN	21.2121
OsAPSE-1D	A11	Y	OsAPSE	1D	Amp Step 4_SYBR-2-	UNKN	25.2497		3 dpi	OsFb15-WT3	B12	Y	OsFb15	WT3	Amp Step 4_SYBR-10-	UNKN	21.561
OsAPSE-4A	E4	Y	OsAPSE	4A	Amp Step 4_SYBR	UNKN	22.9368		3 dpi	OsFb15-WT3	B11	Y	OsFb15	WT3	Amp Step 4_SYBR-10-	UNKN	21.547
OsAPSE-4A	D4	Y	OsAPSE	4A	Amp Step 4_SYBR	UNKN	22.7533		3 dpi	OsFb15-WT3	B10	Y	OsFb15	WT3	Amp Step 4_SYBR-10-	UNKN	21.5764
OsAPSE-4A	F4	Y	OsAPSE	4A	Amp Step 4_SYBR	UNKN	22.8247		3 dpi	OsFb15-WT4	A11	N	OsFb15	WT4	Amp Step 4_SYBR-10-	UNKN	21.5027
OsAPSE-4B	D5	Y	OsAPSE	4B	Amp Step 4_SYBR	UNKN	22.2447		3 dpi	OsFb15-WT4	A12	N	OsFb15	WT4	Amp Step 4_SYBR-10-	UNKN	21.1012
OsAPSE-4B	F5	Y	OsAPSE	4B	Amp Step 4_SYBR	UNKN	22.1632		3 dpi	OsFb15-WT4	A10	N	OsFb15	WT4	Amp Step 4_SYBR-10-	UNKN	21.5756
OsAPSE-4B	E5	Y	OsAPSE	4B	Amp Step 4_SYBR	UNKN	22.2539		3 dpi	OsFb15-water	E10	N	OsFb15	water	Amp Step 4_SYBR-10-	NTC
OsAPSE-4D	B12	Y	OsAPSE	4D	Amp Step 4_SYBR-2-	UNKN	21.8598		3 dpi	OsFb15-water	E11	N	OsFb15	water	Amp Step 4_SYBR-10-	NTC
OsAPSE-4D	B10	Y	OsAPSE	4D	Amp Step 4_SYBR-2-	UNKN	22.1568		3 dpi	OsAPSE-KO28.1	E5	Y	OsAPSE	KO28.1	Amp Step 4_SYBR-1-	UNKN	24.2052
OsAPSE-4D	B11	Y	OsAPSE	4D	Amp Step 4_SYBR-2-	UNKN	22.0182		3 dpi	OsAPSE-KO28.1	E4	Y	OsAPSE	KO28.1	Amp Step 4_SYBR-1-	UNKN	24.2969
OsAPSE-7A	D7	Y	OsAPSE	7A	Amp Step 4_SYBR	UNKN	21.8331		3 dpi	OsAPSE-KO28.1	E6	Y	OsAPSE	KO28.1	Amp Step 4_SYBR-1-	UNKN	24.0616
OsAPSE-7A	E7	Y	OsAPSE	7A	Amp Step 4_SYBR	UNKN	21.8402		3 dpi	OsAPSE-KO28.2	D6	N	OsAPSE	KO28.2	Amp Step 4_SYBR-1-	UNKN	24.8402
OsAPSE-7A	F7	Y	OsAPSE	7A	Amp Step 4_SYBR	UNKN	21.7687		3 dpi	OsAPSE-KO28.2	D4	Y	OsAPSE	KO28.2	Amp Step 4_SYBR-1-	UNKN	24.1267
OsAPSE-7B	F8	Y	OsAPSE	7B	Amp Step 4_SYBR	UNKN	22.3236		3 dpi	OsAPSE-KO28.2	D5	Y	OsAPSE	KO28.2	Amp Step 4_SYBR-1-	UNKN	24.1914
OsAPSE-7B	D8	Y	OsAPSE	7B	Amp Step 4_SYBR	UNKN	22.3636		3 dpi	OsAPSE-KO28.3	C6	Y	OsAPSE	KO28.3	Amp Step 4_SYBR-1-	UNKN	24.5562
OsAPSE-7B	E8	Y	OsAPSE	7B	Amp Step 4_SYBR	UNKN	21.7669		3 dpi	OsAPSE-KO28.3	C5	Y	OsAPSE	KO28.3	Amp Step 4_SYBR-1-	UNKN	24.6349
OsAPSE-7C	E9	Y	OsAPSE	7C	Amp Step 4_SYBR	UNKN	22.0728		3 dpi	OsAPSE-KO28.3	C4	Y	OsAPSE	KO28.3	Amp Step 4_SYBR-1-	UNKN	24.6632
OsAPSE-7C	D9	Y	OsAPSE	7C	Amp Step 4_SYBR	UNKN	22.2704		3 dpi	OsAPSE-KO4.1	H5	Y	OsAPSE	KO4.1	Amp Step 4_SYBR-1-	UNKN	25.7245
OsAPSE-7C	F9	Y	OsAPSE	7C	Amp Step 4_SYBR	UNKN	22.0656		3 dpi	OsAPSE-KO4.1	H6	Y	OsAPSE	KO4.1	Amp Step 4_SYBR-1-	UNKN	25.6572
OsAPSE-7D	C12	Y	OsAPSE	7D	Amp Step 4_SYBR-2-	UNKN	21.797		3 dpi	OsAPSE-KO4.1	H4	Y	OsAPSE	KO4.1	Amp Step 4_SYBR-1-	UNKN	25.7341
OsAPSE-7D	C11	Y	OsAPSE	7D	Amp Step 4_SYBR-2-	UNKN	22.0785		3 dpi	OsAPSE-KO4.3	G4	Y	OsAPSE	KO4.3	Amp Step 4_SYBR-1-	UNKN	25.7534
OsAPSE-7D	C10	Y	OsAPSE	7D	Amp Step 4_SYBR-2-	UNKN	21.9502		3 dpi	OsAPSE-KO4.3	G5	Y	OsAPSE	KO4.3	Amp Step 4_SYBR-1-	UNKN	25.65
OsAPSE-water	H9	N	OsAPSE	water	Amp Step 4_SYBR	NTC			3 dpi	OsAPSE-KO4.3	G6	Y	OsAPSE	KO4.3	Amp Step 4_SYBR-1-	UNKN	25.6471
OsAPSE-water	H10	N	OsAPSE	water	Amp Step 4_SYBR	NTC			3 dpi	OsAPSE-KO4.4	F6	Y	OsAPSE	KO4.4	Amp Step 4_SYBR-1-	UNKN	25.5761
									3 dpi	OsAPSE-KO4.4	F5	Y	OsAPSE	KO4.4	Amp Step 4_SYBR-1-	UNKN	25.1723
									3 dpi	OsAPSE-KO4.4	F4	Y	OsAPSE	KO4.4	Amp Step 4_SYBR-1-	UNKN	25.5662
									3 dpi	OsAPSE-KO5.1	H3	Y	OsAPSE	KO5.1	Amp Step 4_SYBR-1-	UNKN	24.7664
									3 dpi	OsAPSE-KO5.1	H1	Y	OsAPSE	KO5.1	Amp Step 4_SYBR-1-	UNKN	24.8592
									3 dpi	OsAPSE-KO5.1	H2	Y	OsAPSE	KO5.1	Amp Step 4_SYBR-1-	UNKN	24.6615
									3 dpi	OsAPSE-KO5.2	G3	Y	OsAPSE	KO5.2	Amp Step 4_SYBR-1-	UNKN	24.1932
									3 dpi	OsAPSE-KO5.2	G2	Y	OsAPSE	KO5.2	Amp Step 4_SYBR-1-	UNKN	24.1473
									3 dpi	OsAPSE-KO5.2	G1	Y	OsAPSE	KO5.2	Amp Step 4_SYBR-1-	UNKN	24.2197
									3 dpi	OsAPSE-KO5.3	F2	Y	OsAPSE	KO5.3	Amp Step 4_SYBR-1-	UNKN	24.6034
									3 dpi	OsAPSE-KO5.3	F1	Y	OsAPSE	KO5.3	Amp Step 4_SYBR-1-	UNKN	24.6035
									3 dpi	OsAPSE-KO5.3	F3	Y	OsAPSE	KO5.3	Amp Step 4_SYBR-1-	UNKN	24.5655
									3 dpi	OsAPSE-KO5.4	E3	Y	OsAPSE	KO5.4	Amp Step 4_SYBR-1-	UNKN	24.1804
									3 dpi	OsAPSE-KO5.4	E1	Y	OsAPSE	KO5.4	Amp Step 4_SYBR-1-	UNKN	24.4611
									3 dpi	OsAPSE-KO5.4	E2	Y	OsAPSE	KO5.4	Amp Step 4_SYBR-1-	UNKN	24.2014
									3 dpi	OsAPSE-KO9.1	D3	N	OsAPSE	KO9.1	Amp Step 4_SYBR-1-	UNKN	24.7823
									3 dpi	OsAPSE-KO9.1	D1	Y	OsAPSE	KO9.1	Amp Step 4_SYBR-1-	UNKN	25.5825
									3 dpi	OsAPSE-KO9.1	D2	Y	OsAPSE	KO9.1	Amp Step 4_SYBR-1-	UNKN	25.5089
									3 dpi	OsAPSE-KO9.2	C2	Y	OsAPSE	KO9.2	Amp Step 4_SYBR-1-	UNKN	25.4478
									3 dpi	OsAPSE-KO9.2	C1	Y	OsAPSE	KO9.2	Amp Step 4_SYBR-1-	UNKN	25.3065
									3 dpi	OsAPSE-KO9.2	C3	Y	OsAPSE	KO9.2	Amp Step 4_SYBR-1-	UNKN	25.4868
									3 dpi	OsAPSE-KO9.3	B2	Y	OsAPSE	KO9.3	Amp Step 4_SYBR-1-	UNKN	25.7641
									3 dpi	OsAPSE-KO9.3	B1	Y	OsAPSE	KO9.3	Amp Step 4_SYBR-1-	UNKN	26.0258
									3 dpi	OsAPSE-KO9.3	B3	Y	OsAPSE	KO9.3	Amp Step 4_SYBR-1-	UNKN	26.2379
									3 dpi	OsAPSE-KO9.4	A1	Y	OsAPSE	KO9.4	Amp Step 4_SYBR-1-	UNKN	25.0677
									3 dpi	OsAPSE-KO9.4	A3	N	OsAPSE	KO9.4	Amp Step 4_SYBR-1-	UNKN
									3 dpi	OsAPSE-KO9.4	A2	Y	OsAPSE	KO9.4	Amp Step 4_SYBR-1-	UNKN	25.2407
									3 dpi	OsAPSE-OE26.1	H9	Y	OsAPSE	OE26.1	Amp Step 4_SYBR-1-	UNKN	17.8387
									3 dpi	OsAPSE-OE26.1	H7	Y	OsAPSE	OE26.1	Amp Step 4_SYBR-1-	UNKN	17.9571
									3 dpi	OsAPSE-OE26.1	H8	Y	OsAPSE	OE26.1	Amp Step 4_SYBR-1-	UNKN	17.8805
									3 dpi	OsAPSE-OE26.3	G7	Y	OsAPSE	OE26.3	Amp Step 4_SYBR-1-	UNKN	17.8609
									3 dpi	OsAPSE-OE26.3	G9	Y	OsAPSE	OE26.3	Amp Step 4_SYBR-1-	UNKN	17.8311
									3 dpi	OsAPSE-OE26.3	G8	Y	OsAPSE	OE26.3	Amp Step 4_SYBR-1-	UNKN	18.0068
									3 dpi	OsAPSE-OE26.4	F9	Y	OsAPSE	OE26.4	Amp Step 4_SYBR-1-	UNKN	18.0714
									3 dpi	OsAPSE-OE26.4	F8	Y	OsAPSE	OE26.4	Amp Step 4_SYBR-1-	UNKN	18.2926
									3 dpi	OsAPSE-OE26.4	F7	Y	OsAPSE	OE26.4	Amp Step 4_SYBR-1-	UNKN	18.0652
									3 dpi	OsAPSE-OE28.1	B8	Y	OsAPSE	OE28.1	Amp Step 4_SYBR-1-	UNKN	17.0324
									3 dpi	OsAPSE-OE28.1	B7	Y	OsAPSE	OE28.1	Amp Step 4_SYBR-1-	UNKN	16.9284
									3 dpi	OsAPSE-OE28.1	B9	Y	OsAPSE	OE28.1	Amp Step 4_SYBR-1-	UNKN	17.0602
									3 dpi	OsAPSE-OE28.2	A6	Y	OsAPSE	OE28.2	Amp Step 4_SYBR-1-	UNKN	17.4917
									3 dpi	OsAPSE-OE28.2	A5	Y	OsAPSE	OE28.2	Amp Step 4_SYBR-1-	UNKN	17.4816
									3 dpi	OsAPSE-OE28.2	A4	Y	OsAPSE	OE28.2	Amp Step 4_SYBR-1-	UNKN	17.4754
									3 dpi	OsAPSE-OE28.3	B6	Y	OsAPSE	OE28.3	Amp Step 4_SYBR-1-	UNKN	17.2772
									3 dpi	OsAPSE-OE28.3	B4	Y	OsAPSE	OE28.3	Amp Step 4_SYBR-1-	UNKN	17.2252
									3 dpi	OsAPSE-OE28.3	B5	Y	OsAPSE	OE28.3	Amp Step 4_SYBR-1-	UNKN	17.092
									3 dpi	OsAPSE-OE28.4	A7	Y	OsAPSE	OE28.4	Amp Step 4_SYBR-1-	UNKN	18.6661
									3 dpi	OsAPSE-OE28.4	A8	Y	OsAPSE	OE28.4	Amp Step 4_SYBR-1-	UNKN	18.7107
									3 dpi	OsAPSE-OE28.4	A9	Y	OsAPSE	OE28.4	Amp Step 4_SYBR-1-	UNKN	18.7583
									3 dpi	OsAPSE-OE29.2	E8	Y	OsAPSE	OE29.2	Amp Step 4_SYBR-1-	UNKN	18.3449
									3 dpi	OsAPSE-OE29.2	E7	Y	OsAPSE	OE29.2	Amp Step 4_SYBR-1-	UNKN	18.3306
									3 dpi	OsAPSE-OE29.2	E9	Y	OsAPSE	OE29.2	Amp Step 4_SYBR-1-	UNKN	18.3769
									3 dpi	OsAPSE-OE29.3	D9	Y	OsAPSE	OE29.3	Amp Step 4_SYBR-1-	UNKN	17.4885
									3 dpi	OsAPSE-OE29.3	D7	Y	OsAPSE	OE29.3	Amp Step 4_SYBR-1-	UNKN	17.6461
									3 dpi	OsAPSE-OE29.3	D8	Y	OsAPSE	OE29.3	Amp Step 4_SYBR-1-	UNKN	17.6654
									3 dpi	OsAPSE-OE29.4	C7	Y	OsAPSE	OE29.4	Amp Step 4_SYBR-1-	UNKN	17.2462
									3 dpi	OsAPSE-OE29.4	C8	Y	OsAPSE	OE29.4	Amp Step 4_SYBR-1-	UNKN	17.2003
									3 dpi	OsAPSE-OE29.4	C9	Y	OsAPSE	OE29.4	Amp Step 4_SYBR-1-	UNKN	17.2121
									3 dpi	OsAPSE-WT1	D12	Y	OsAPSE	WT1	Amp Step 4_SYBR-1-	UNKN	22.7453
									3 dpi	OsAPSE-WT1	D11	Y	OsAPSE	WT1	Amp Step 4_SYBR-1-	UNKN	22.7099
									3 dpi	OsAPSE-WT1	D10	Y	OsAPSE	WT1	Amp Step 4_SYBR-1-	UNKN	22.6651
									3 dpi	OsAPSE-WT2	C10	Y	OsAPSE	WT2	Amp Step 4_SYBR-1-	UNKN	22.4031
									3 dpi	OsAPSE-WT2	C12	Y	OsAPSE	WT2	Amp Step 4_SYBR-1-	UNKN	22.5243
									3 dpi	OsAPSE-WT2	C11	Y	OsAPSE	WT2	Amp Step 4_SYBR-1-	UNKN	22.5032
									3 dpi	OsAPSE-WT3	B10	Y	OsAPSE	WT3	Amp Step 4_SYBR-1-	UNKN	22.5784
									3 dpi	OsAPSE-WT3	B11	Y	OsAPSE	WT3	Amp Step 4_SYBR-1-	UNKN	22.6138
									3 dpi	OsAPSE-WT3	B12	Y	OsAPSE	WT3	Amp Step 4_SYBR-1-	UNKN	22.3546
									3 dpi	OsAPSE-WT4	A12	N	OsAPSE	WT4	Amp Step 4_SYBR-1-	UNKN	23.2522
									3 dpi	OsAPSE-WT4	A10	N	OsAPSE	WT4	Amp Step 4_SYBR-1-	UNKN	22.4586
									3 dpi	OsAPSE-WT4	A11	N	OsAPSE	WT4	Amp Step 4_SYBR-1-	UNKN	23.1795
									3 dpi	OsAPSE-water	E10	N	OsAPSE	water	Amp Step 4_SYBR-1-	NTC
									3 dpi	OsAPSE-water	E11	N	OsAPSE	water	Amp Step 4_SYBR-1-	NTC
									3 dpi	OsEXP-KO28.1	E5	Y	OsEXP	KO28.1	Amp Step 4_SYBR	UNKN	21.4716
									3 dpi	OsEXP-KO28.1	E6	N	OsEXP	KO28.1	Amp Step 4_SYBR	UNKN	22.4912
									3 dpi	OsEXP-KO28.1	E4	Y	OsEXP	KO28.1	Amp Step 4_SYBR	UNKN	21.4465
									3 dpi	OsEXP-KO28.2	D6	Y	OsEXP	KO28.2	Amp Step 4_SYBR	UNKN	21.7917
									3 dpi	OsEXP-KO28.2	D5	Y	OsEXP	KO28.2	Amp Step 4_SYBR	UNKN	21.5202
									3 dpi	OsEXP-KO28.2	D4	Y	OsEXP	KO28.2	Amp Step 4_SYBR	UNKN	21.726
									3 dpi	OsEXP-KO28.3	C6	Y	OsEXP	KO28.3	Amp Step 4_SYBR	UNKN	21.7686
									3 dpi	OsEXP-KO28.3	C5	Y	OsEXP	KO28.3	Amp Step 4_SYBR	UNKN	21.757
									3 dpi	OsEXP-KO28.3	C4	Y	OsEXP	KO28.3	Amp Step 4_SYBR	UNKN	21.7511
									3 dpi	OsEXP-KO4.1	H5	Y	OsEXP	KO4.1	Amp Step 4_SYBR	UNKN	22.6989
									3 dpi	OsEXP-KO4.1	H4	Y	OsEXP	KO4.1	Amp Step 4_SYBR	UNKN	22.8103
									3 dpi	OsEXP-KO4.1	H6	Y	OsEXP	KO4.1	Amp Step 4_SYBR	UNKN	22.4395
									3 dpi	OsEXP-KO4.3	G6	Y	OsEXP	KO4.3	Amp Step 4_SYBR	UNKN	22.7191
									3 dpi	OsEXP-KO4.3	G4	Y	OsEXP	KO4.3	Amp Step 4_SYBR	UNKN	22.784
									3 dpi	OsEXP-KO4.3	G5	Y	OsEXP	KO4.3	Amp Step 4_SYBR	UNKN	22.6493
									3 dpi	OsEXP-KO4.4	F4	Y	OsEXP	KO4.4	Amp Step 4_SYBR	UNKN	22.5582
									3 dpi	OsEXP-KO4.4	F5	Y	OsEXP	KO4.4	Amp Step 4_SYBR	UNKN	22.4437
									3 dpi	OsEXP-KO4.4	F6	Y	OsEXP	KO4.4	Amp Step 4_SYBR	UNKN	22.634
									3 dpi	OsEXP-KO5.1	H2	Y	OsEXP	KO5.1	Amp Step 4_SYBR	UNKN	22.7835
									3 dpi	OsEXP-KO5.1	H1	Y	OsEXP	KO5.1	Amp Step 4_SYBR	UNKN	22.5547
									3 dpi	OsEXP-KO5.1	H3	Y	OsEXP	KO5.1	Amp Step 4_SYBR	UNKN	22.5291
									3 dpi	OsEXP-KO5.2	G2	Y	OsEXP	KO5.2	Amp Step 4_SYBR	UNKN	22.1715
									3 dpi	OsEXP-KO5.2	G1	Y	OsEXP	KO5.2	Amp Step 4_SYBR	UNKN	22.3305
									3 dpi	OsEXP-KO5.2	G3	Y	OsEXP	KO5.2	Amp Step 4_SYBR	UNKN	22.1499
									3 dpi	OsEXP-KO5.3	F3	Y	OsEXP	KO5.3	Amp Step 4_SYBR	UNKN	22.432
									3 dpi	OsEXP-KO5.3	F1	Y	OsEXP	KO5.3	Amp Step 4_SYBR	UNKN	22.2183
									3 dpi	OsEXP-KO5.3	F2	Y	OsEXP	KO5.3	Amp Step 4_SYBR	UNKN	22.5024
									3 dpi	OsEXP-KO5.4	E1	Y	OsEXP	KO5.4	Amp Step 4_SYBR	UNKN	22.6363
									3 dpi	OsEXP-KO5.4	E3	Y	OsEXP	KO5.4	Amp Step 4_SYBR	UNKN	22.6129
									3 dpi	OsEXP-KO5.4	E2	Y	OsEXP	KO5.4	Amp Step 4_SYBR	UNKN	22.6495
									3 dpi	OsEXP-KO9.1	D2	Y	OsEXP	KO9.1	Amp Step 4_SYBR	UNKN	22.4604
									3 dpi	OsEXP-KO9.1	D3	Y	OsEXP	KO9.1	Amp Step 4_SYBR	UNKN	22.3674
									3 dpi	OsEXP-KO9.1	D1	Y	OsEXP	KO9.1	Amp Step 4_SYBR	UNKN	22.0739
									3 dpi	OsEXP-KO9.2	C3	Y	OsEXP	KO9.2	Amp Step 4_SYBR	UNKN	22.2246
									3 dpi	OsEXP-KO9.2	C2	Y	OsEXP	KO9.2	Amp Step 4_SYBR	UNKN	22.277
									3 dpi	OsEXP-KO9.2	C1	Y	OsEXP	KO9.2	Amp Step 4_SYBR	UNKN	22.3176
									3 dpi	OsEXP-KO9.3	B2	Y	OsEXP	KO9.3	Amp Step 4_SYBR	UNKN	22.9907
									3 dpi	OsEXP-KO9.3	B3	Y	OsEXP	KO9.3	Amp Step 4_SYBR	UNKN	22.8204
									3 dpi	OsEXP-KO9.3	B1	Y	OsEXP	KO9.3	Amp Step 4_SYBR	UNKN	22.9604
									3 dpi	OsEXP-KO9.4	A3	Y	OsEXP	KO9.4	Amp Step 4_SYBR	UNKN	22.1626
									3 dpi	OsEXP-KO9.4	A2	Y	OsEXP	KO9.4	Amp Step 4_SYBR	UNKN	22.0836
									3 dpi	OsEXP-KO9.4	A1	Y	OsEXP	KO9.4	Amp Step 4_SYBR	UNKN	21.9693
									3 dpi	OsEXP-OE26.1	H7	Y	OsEXP	OE26.1	Amp Step 4_SYBR	UNKN	22.7068
									3 dpi	OsEXP-OE26.1	H8	Y	OsEXP	OE26.1	Amp Step 4_SYBR	UNKN	22.6985
									3 dpi	OsEXP-OE26.1	H9	Y	OsEXP	OE26.1	Amp Step 4_SYBR	UNKN	22.6023
									3 dpi	OsEXP-OE26.3	G9	Y	OsEXP	OE26.3	Amp Step 4_SYBR	UNKN	22.7104
									3 dpi	OsEXP-OE26.3	G7	Y	OsEXP	OE26.3	Amp Step 4_SYBR	UNKN	22.6852
									3 dpi	OsEXP-OE26.3	G8	Y	OsEXP	OE26.3	Amp Step 4_SYBR	UNKN	22.6662
									3 dpi	OsEXP-OE26.4	F8	Y	OsEXP	OE26.4	Amp Step 4_SYBR	UNKN	22.7761
									3 dpi	OsEXP-OE26.4	F7	Y	OsEXP	OE26.4	Amp Step 4_SYBR	UNKN	22.8789
									3 dpi	OsEXP-OE26.4	F9	Y	OsEXP	OE26.4	Amp Step 4_SYBR	UNKN	22.732
									3 dpi	OsEXP-OE28.1	B9	Y	OsEXP	OE28.1	Amp Step 4_SYBR	UNKN	22.1569
									3 dpi	OsEXP-OE28.1	B7	Y	OsEXP	OE28.1	Amp Step 4_SYBR	UNKN	22.327
									3 dpi	OsEXP-OE28.1	B8	Y	OsEXP	OE28.1	Amp Step 4_SYBR	UNKN	22.2391
									3 dpi	OsEXP-OE28.2	A6	Y	OsEXP	OE28.2	Amp Step 4_SYBR	UNKN	21.9313
									3 dpi	OsEXP-OE28.2	A5	Y	OsEXP	OE28.2	Amp Step 4_SYBR	UNKN	21.9802
									3 dpi	OsEXP-OE28.2	A4	Y	OsEXP	OE28.2	Amp Step 4_SYBR	UNKN	22.0315
									3 dpi	OsEXP-OE28.3	B4	Y	OsEXP	OE28.3	Amp Step 4_SYBR	UNKN	22.5356
									3 dpi	OsEXP-OE28.3	B6	Y	OsEXP	OE28.3	Amp Step 4_SYBR	UNKN	22.2899
									3 dpi	OsEXP-OE28.3	B5	Y	OsEXP	OE28.3	Amp Step 4_SYBR	UNKN	22.4172
									3 dpi	OsEXP-OE28.4	A7	Y	OsEXP	OE28.4	Amp Step 4_SYBR	UNKN	22.8666
									3 dpi	OsEXP-OE28.4	A9	Y	OsEXP	OE28.4	Amp Step 4_SYBR	UNKN	22.7065
									3 dpi	OsEXP-OE28.4	A8	Y	OsEXP	OE28.4	Amp Step 4_SYBR	UNKN	22.6968
									3 dpi	OsEXP-OE29.2	E9	Y	OsEXP	OE29.2	Amp Step 4_SYBR	UNKN	22.9173
									3 dpi	OsEXP-OE29.2	E7	Y	OsEXP	OE29.2	Amp Step 4_SYBR	UNKN	22.7052
									3 dpi	OsEXP-OE29.2	E8	Y	OsEXP	OE29.2	Amp Step 4_SYBR	UNKN	22.5801
									3 dpi	OsEXP-OE29.3	D7	Y	OsEXP	OE29.3	Amp Step 4_SYBR	UNKN	22.1689
									3 dpi	OsEXP-OE29.3	D8	Y	OsEXP	OE29.3	Amp Step 4_SYBR	UNKN	22.2132
									3 dpi	OsEXP-OE29.3	D9	Y	OsEXP	OE29.3	Amp Step 4_SYBR	UNKN	22.1281
									3 dpi	OsEXP-OE29.4	C9	Y	OsEXP	OE29.4	Amp Step 4_SYBR	UNKN	21.8172
									3 dpi	OsEXP-OE29.4	C7	Y	OsEXP	OE29.4	Amp Step 4_SYBR	UNKN	22.0632
									3 dpi	OsEXP-OE29.4	C8	Y	OsEXP	OE29.4	Amp Step 4_SYBR	UNKN	21.9301
									3 dpi	OsEXP-WT1	D10	Y	OsEXP	WT1	Amp Step 4_SYBR	UNKN	21.4421
									3 dpi	OsEXP-WT1	D11	Y	OsEXP	WT1	Amp Step 4_SYBR	UNKN	21.6434
									3 dpi	OsEXP-WT1	D12	Y	OsEXP	WT1	Amp Step 4_SYBR	UNKN	21.7268
									3 dpi	OsEXP-WT2	C10	Y	OsEXP	WT2	Amp Step 4_SYBR	UNKN	21.0698
									3 dpi	OsEXP-WT2	C11	Y	OsEXP	WT2	Amp Step 4_SYBR	UNKN	21.0978
									3 dpi	OsEXP-WT2	C12	Y	OsEXP	WT2	Amp Step 4_SYBR	UNKN	20.952
									3 dpi	OsEXP-WT3	B11	Y	OsEXP	WT3	Amp Step 4_SYBR	UNKN	21.2687
									3 dpi	OsEXP-WT3	B10	N	OsEXP	WT3	Amp Step 4_SYBR	UNKN	26.6714
									3 dpi	OsEXP-WT3	B12	Y	OsEXP	WT3	Amp Step 4_SYBR	UNKN	20.9399
									3 dpi	OsEXP-WT4	A10	N	OsEXP	WT4	Amp Step 4_SYBR	UNKN	25.9434
									3 dpi	OsEXP-WT4	A12	N	OsEXP	WT4	Amp Step 4_SYBR	UNKN	21.0383
									3 dpi	OsEXP-WT4	A11	N	OsEXP	WT4	Amp Step 4_SYBR	UNKN	26.9536
									3 dpi	OsEXP-water	E11	N	OsEXP	water	Amp Step 4_SYBR	NTC
									3 dpi	OsEXP-water	E10	N	OsEXP	water	Amp Step 4_SYBR	NTC
									7 dpi	OsSAP18-KO28.1	F9	N	OsSAP18	KO28.1	Amp Step 4_SYBR-12-	UNKN	21.6626
									7 dpi	OsSAP18-KO28.1	F7	Y	OsSAP18	KO28.1	Amp Step 4_SYBR-12-	UNKN	20.8873
									7 dpi	OsSAP18-KO28.1	F8	Y	OsSAP18	KO28.1	Amp Step 4_SYBR-12-	UNKN	20.757
									7 dpi	OsSAP18-KO28.3	G8	Y	OsSAP18	KO28.3	Amp Step 4_SYBR-12-	UNKN	21.2475
									7 dpi	OsSAP18-KO28.3	G9	Y	OsSAP18	KO28.3	Amp Step 4_SYBR-12-	UNKN	21.2214
									7 dpi	OsSAP18-KO28.3	G7	N	OsSAP18	KO28.3	Amp Step 4_SYBR-12-	UNKN	21.8155
									7 dpi	OsSAP18-KO28.4	H7	Y	OsSAP18	KO28.4	Amp Step 4_SYBR-12-	UNKN	21.3626
									7 dpi	OsSAP18-KO28.4	H8	Y	OsSAP18	KO28.4	Amp Step 4_SYBR-12-	UNKN	21.5406
									7 dpi	OsSAP18-KO28.4	H9	Y	OsSAP18	KO28.4	Amp Step 4_SYBR-12-	UNKN	21.2987
									7 dpi	OsSAP18-KO4.2	A3	N	OsSAP18	KO4.2	Amp Step 4_SYBR-12-	UNKN	23.073
									7 dpi	OsSAP18-KO4.2	A2	Y	OsSAP18	KO4.2	Amp Step 4_SYBR-12-	UNKN	21.8951
									7 dpi	OsSAP18-KO4.2	A1	Y	OsSAP18	KO4.2	Amp Step 4_SYBR-12-	UNKN	21.8337
									7 dpi	OsSAP18-KO4.3	B1	Y	OsSAP18	KO4.3	Amp Step 4_SYBR-12-	UNKN	21.3375
									7 dpi	OsSAP18-KO4.3	B2	N	OsSAP18	KO4.3	Amp Step 4_SYBR-12-	UNKN	22.075
									7 dpi	OsSAP18-KO4.3	B3	Y	OsSAP18	KO4.3	Amp Step 4_SYBR-12-	UNKN	21.4389
									7 dpi	OsSAP18-KO4.4	C3	Y	OsSAP18	KO4.4	Amp Step 4_SYBR-12-	UNKN	21.4262
									7 dpi	OsSAP18-KO4.4	C1	N	OsSAP18	KO4.4	Amp Step 4_SYBR-12-	UNKN	20.7146
									7 dpi	OsSAP18-KO4.4	C2	Y	OsSAP18	KO4.4	Amp Step 4_SYBR-12-	UNKN	21.8679
									7 dpi	OsSAP18-KO5.1	E1	N	OsSAP18	KO5.1	Amp Step 4_SYBR-12-	UNKN	20.8889
									7 dpi	OsSAP18-KO5.1	E3	Y	OsSAP18	KO5.1	Amp Step 4_SYBR-12-	UNKN	21.5897
									7 dpi	OsSAP18-KO5.1	E2	Y	OsSAP18	KO5.1	Amp Step 4_SYBR-12-	UNKN	22.0691
									7 dpi	OsSAP18-KO5.2	F2	Y	OsSAP18	KO5.2	Amp Step 4_SYBR-12-	UNKN	21.6996
									7 dpi	OsSAP18-KO5.2	F1	N	OsSAP18	KO5.2	Amp Step 4_SYBR-12-	UNKN	20.7229
									7 dpi	OsSAP18-KO5.2	F3	Y	OsSAP18	KO5.2	Amp Step 4_SYBR-12-	UNKN	21.3054
									7 dpi	OsSAP18-KO5.4	D1	Y	OsSAP18	KO5.4	Amp Step 4_SYBR-12-	UNKN	20.6261
									7 dpi	OsSAP18-KO5.4	D3	Y	OsSAP18	KO5.4	Amp Step 4_SYBR-12-	UNKN	21.2731
									7 dpi	OsSAP18-KO5.4	D2	Y	OsSAP18	KO5.4	Amp Step 4_SYBR-12-	UNKN	21.9159
									7 dpi	OsSAP18-KO9.1	G3	Y	OsSAP18	KO9.1	Amp Step 4_SYBR-12-	UNKN	21.8388
									7 dpi	OsSAP18-KO9.1	G1	Y	OsSAP18	KO9.1	Amp Step 4_SYBR-12-	UNKN	21.1289
									7 dpi	OsSAP18-KO9.1	G2	Y	OsSAP18	KO9.1	Amp Step 4_SYBR-12-	UNKN	22.6493
									7 dpi	OsSAP18-KO9.2	H1	Y	OsSAP18	KO9.2	Amp Step 4_SYBR-12-	UNKN	21.5683
									7 dpi	OsSAP18-KO9.2	H2	Y	OsSAP18	KO9.2	Amp Step 4_SYBR-12-	UNKN	21.5643
									7 dpi	OsSAP18-KO9.2	H3	Y	OsSAP18	KO9.2	Amp Step 4_SYBR-12-	UNKN	21.6082
									7 dpi	OsSAP18-KO9.3	E9	Y	OsSAP18	KO9.3	Amp Step 4_SYBR-12-	UNKN	22.4913
									7 dpi	OsSAP18-KO9.3	E8	Y	OsSAP18	KO9.3	Amp Step 4_SYBR-12-	UNKN	22.4355
									7 dpi	OsSAP18-KO9.3	E7	Y	OsSAP18	KO9.3	Amp Step 4_SYBR-12-	UNKN	22.4653
									7 dpi	OsSAP18-OE26.2	B6	Y	OsSAP18	OE26.2	Amp Step 4_SYBR-12-	UNKN	21.368
									7 dpi	OsSAP18-OE26.2	B4	N	OsSAP18	OE26.2	Amp Step 4_SYBR-12-	UNKN	20.4922
									7 dpi	OsSAP18-OE26.2	B5	Y	OsSAP18	OE26.2	Amp Step 4_SYBR-12-	UNKN	21.8222
									7 dpi	OsSAP18-OE26.3	C5	Y	OsSAP18	OE26.3	Amp Step 4_SYBR-12-	UNKN	22.0263
									7 dpi	OsSAP18-OE26.3	C4	Y	OsSAP18	OE26.3	Amp Step 4_SYBR-12-	UNKN	20.7993
									7 dpi	OsSAP18-OE26.3	C6	Y	OsSAP18	OE26.3	Amp Step 4_SYBR-12-	UNKN	21.463
									7 dpi	OsSAP18-OE26.4	A4	Y	OsSAP18	OE26.4	Amp Step 4_SYBR-12-	UNKN	21.8779
									7 dpi	OsSAP18-OE26.4	A6	Y	OsSAP18	OE26.4	Amp Step 4_SYBR-12-	UNKN	22.0571
									7 dpi	OsSAP18-OE26.4	A5	Y	OsSAP18	OE26.4	Amp Step 4_SYBR-12-	UNKN	22.0876
									7 dpi	OsSAP18-OE28.1	D6	Y	OsSAP18	OE28.1	Amp Step 4_SYBR-12-	UNKN	21.6894
									7 dpi	OsSAP18-OE28.1	D5	Y	OsSAP18	OE28.1	Amp Step 4_SYBR-12-	UNKN	21.8307
									7 dpi	OsSAP18-OE28.1	D4	N	OsSAP18	OE28.1	Amp Step 4_SYBR-12-	UNKN	20.7006
									7 dpi	OsSAP18-OE28.2	E4	Y	OsSAP18	OE28.2	Amp Step 4_SYBR-12-	UNKN	20.9245
									7 dpi	OsSAP18-OE28.2	E6	Y	OsSAP18	OE28.2	Amp Step 4_SYBR-12-	UNKN	21.4261
									7 dpi	OsSAP18-OE28.2	E5	N	OsSAP18	OE28.2	Amp Step 4_SYBR-12-	UNKN	22.0028
									7 dpi	OsSAP18-OE28.3	F5	N	OsSAP18	OE28.3	Amp Step 4_SYBR-12-	UNKN	21.3002
									7 dpi	OsSAP18-OE28.3	F6	Y	OsSAP18	OE28.3	Amp Step 4_SYBR-12-	UNKN	20.3372
									7 dpi	OsSAP18-OE28.3	F4	Y	OsSAP18	OE28.3	Amp Step 4_SYBR-12-	UNKN	19.6675
									7 dpi	OsSAP18-OE29.1	G4	Y	OsSAP18	OE29.1	Amp Step 4_SYBR-12-	UNKN	20.0213
									7 dpi	OsSAP18-OE29.1	G6	Y	OsSAP18	OE29.1	Amp Step 4_SYBR-12-	UNKN	20.781
									7 dpi	OsSAP18-OE29.1	G5	Y	OsSAP18	OE29.1	Amp Step 4_SYBR-12-	UNKN	21.5466
									7 dpi	OsSAP18-OE29.2	H6	Y	OsSAP18	OE29.2	Amp Step 4_SYBR-12-	UNKN	21.193
									7 dpi	OsSAP18-OE29.2	H4	Y	OsSAP18	OE29.2	Amp Step 4_SYBR-12-	UNKN	21.3395
									7 dpi	OsSAP18-OE29.2	H5	Y	OsSAP18	OE29.2	Amp Step 4_SYBR-12-	UNKN	21.3437
									7 dpi	OsSAP18-OE29.3	D9	Y	OsSAP18	OE29.3	Amp Step 4_SYBR-12-	UNKN	21.7364
									7 dpi	OsSAP18-OE29.3	D7	Y	OsSAP18	OE29.3	Amp Step 4_SYBR-12-	UNKN	22.0499
									7 dpi	OsSAP18-OE29.3	D8	Y	OsSAP18	OE29.3	Amp Step 4_SYBR-12-	UNKN	22.0447
									7 dpi	OsSAP18-WT1	A7	Y	OsSAP18	WT1	Amp Step 4_SYBR-12-	UNKN	21.8449
									7 dpi	OsSAP18-WT1	A9	Y	OsSAP18	WT1	Amp Step 4_SYBR-12-	UNKN	21.8333
									7 dpi	OsSAP18-WT1	A8	Y	OsSAP18	WT1	Amp Step 4_SYBR-12-	UNKN	21.7618
									7 dpi	OsSAP18-WT2	B9	Y	OsSAP18	WT2	Amp Step 4_SYBR-12-	UNKN	21.6679
									7 dpi	OsSAP18-WT2	B7	Y	OsSAP18	WT2	Amp Step 4_SYBR-12-	UNKN	21.7079
									7 dpi	OsSAP18-WT2	B8	Y	OsSAP18	WT2	Amp Step 4_SYBR-12-	UNKN	21.7139
									7 dpi	OsSAP18-WT3	C8	Y	OsSAP18	WT3	Amp Step 4_SYBR-12-	UNKN	21.7009
									7 dpi	OsSAP18-WT3	C9	Y	OsSAP18	WT3	Amp Step 4_SYBR-12-	UNKN	21.7046
									7 dpi	OsSAP18-WT3	C7	Y	OsSAP18	WT3	Amp Step 4_SYBR-12-	UNKN	21.7044
									7 dpi	OsSAP18-water	A11	Y	OsSAP18	water	Amp Step 4_SYBR-12-	NTC	39.4785
									7 dpi	OsSAP18-water	A10	Y	OsSAP18	water	Amp Step 4_SYBR-12-	NTC	31.0623
									7 dpi	OsFb15-KO28.1	F8	Y	OsFb15	KO28.1	Amp Step 4_SYBR-11-	UNKN	20.6129
									7 dpi	OsFb15-KO28.1	F7	Y	OsFb15	KO28.1	Amp Step 4_SYBR-11-	UNKN	20.6492
									7 dpi	OsFb15-KO28.1	F9	N	OsFb15	KO28.1	Amp Step 4_SYBR-11-	UNKN	21.147
									7 dpi	OsFb15-KO28.3	G8	N	OsFb15	KO28.3	Amp Step 4_SYBR-11-	UNKN	21.046
									7 dpi	OsFb15-KO28.3	G9	Y	OsFb15	KO28.3	Amp Step 4_SYBR-11-	UNKN	21.7734
									7 dpi	OsFb15-KO28.3	G7	Y	OsFb15	KO28.3	Amp Step 4_SYBR-11-	UNKN	21.5337
									7 dpi	OsFb15-KO28.4	H7	Y	OsFb15	KO28.4	Amp Step 4_SYBR-11-	UNKN	21.3762
									7 dpi	OsFb15-KO28.4	H8	Y	OsFb15	KO28.4	Amp Step 4_SYBR-11-	UNKN	21.5198
									7 dpi	OsFb15-KO28.4	H9	Y	OsFb15	KO28.4	Amp Step 4_SYBR-11-	UNKN	21.5747
									7 dpi	OsFb15-KO4.2	A1	Y	OsFb15	KO4.2	Amp Step 4_SYBR-11-	UNKN	21.3322
									7 dpi	OsFb15-KO4.2	A2	Y	OsFb15	KO4.2	Amp Step 4_SYBR-11-	UNKN	21.2694
									7 dpi	OsFb15-KO4.2	A3	Y	OsFb15	KO4.2	Amp Step 4_SYBR-11-	UNKN	21.6863
									7 dpi	OsFb15-KO4.3	B2	Y	OsFb15	KO4.3	Amp Step 4_SYBR-11-	UNKN	20.8549
									7 dpi	OsFb15-KO4.3	B1	Y	OsFb15	KO4.3	Amp Step 4_SYBR-11-	UNKN	20.864
									7 dpi	OsFb15-KO4.3	B3	Y	OsFb15	KO4.3	Amp Step 4_SYBR-11-	UNKN	21.3263
									7 dpi	OsFb15-KO4.4	C1	Y	OsFb15	KO4.4	Amp Step 4_SYBR-11-	UNKN	20.7167
									7 dpi	OsFb15-KO4.4	C3	Y	OsFb15	KO4.4	Amp Step 4_SYBR-11-	UNKN	21.539
									7 dpi	OsFb15-KO4.4	C2	Y	OsFb15	KO4.4	Amp Step 4_SYBR-11-	UNKN	21.13
									7 dpi	OsFb15-KO5.1	E1	Y	OsFb15	KO5.1	Amp Step 4_SYBR-11-	UNKN	20.9651
									7 dpi	OsFb15-KO5.1	E3	Y	OsFb15	KO5.1	Amp Step 4_SYBR-11-	UNKN	21.3298
									7 dpi	OsFb15-KO5.1	E2	Y	OsFb15	KO5.1	Amp Step 4_SYBR-11-	UNKN	21.358
									7 dpi	OsFb15-KO5.2	F2	Y	OsFb15	KO5.2	Amp Step 4_SYBR-11-	UNKN	21.6917
									7 dpi	OsFb15-KO5.2	F1	N	OsFb15	KO5.2	Amp Step 4_SYBR-11-	UNKN	21.1784
									7 dpi	OsFb15-KO5.2	F3	Y	OsFb15	KO5.2	Amp Step 4_SYBR-11-	UNKN	21.6515
									7 dpi	OsFb15-KO5.4	D3	Y	OsFb15	KO5.4	Amp Step 4_SYBR-11-	UNKN	21.6364
									7 dpi	OsFb15-KO5.4	D1	Y	OsFb15	KO5.4	Amp Step 4_SYBR-11-	UNKN	21.1502
									7 dpi	OsFb15-KO5.4	D2	Y	OsFb15	KO5.4	Amp Step 4_SYBR-11-	UNKN	21.5155
									7 dpi	OsFb15-KO9.1	G1	Y	OsFb15	KO9.1	Amp Step 4_SYBR-11-	UNKN	21.6258
									7 dpi	OsFb15-KO9.1	G3	Y	OsFb15	KO9.1	Amp Step 4_SYBR-11-	UNKN	22.003
									7 dpi	OsFb15-KO9.1	G2	Y	OsFb15	KO9.1	Amp Step 4_SYBR-11-	UNKN	22.0003
									7 dpi	OsFb15-KO9.2	H3	Y	OsFb15	KO9.2	Amp Step 4_SYBR-11-	UNKN	21.7972
									7 dpi	OsFb15-KO9.2	H1	Y	OsFb15	KO9.2	Amp Step 4_SYBR-11-	UNKN	21.6726
									7 dpi	OsFb15-KO9.2	H2	Y	OsFb15	KO9.2	Amp Step 4_SYBR-11-	UNKN	21.8098
									7 dpi	OsFb15-KO9.3	E9	Y	OsFb15	KO9.3	Amp Step 4_SYBR-11-	UNKN	21.6931
									7 dpi	OsFb15-KO9.3	E8	Y	OsFb15	KO9.3	Amp Step 4_SYBR-11-	UNKN	21.4094
									7 dpi	OsFb15-KO9.3	E7	Y	OsFb15	KO9.3	Amp Step 4_SYBR-11-	UNKN	21.5157
									7 dpi	OsFb15-OE26.2	B5	Y	OsFb15	OE26.2	Amp Step 4_SYBR-11-	UNKN	20.5583
									7 dpi	OsFb15-OE26.2	B6	Y	OsFb15	OE26.2	Amp Step 4_SYBR-11-	UNKN	20.8605
									7 dpi	OsFb15-OE26.2	B4	Y	OsFb15	OE26.2	Amp Step 4_SYBR-11-	UNKN	20.7665
									7 dpi	OsFb15-OE26.3	C5	Y	OsFb15	OE26.3	Amp Step 4_SYBR-11-	UNKN	20.4286
									7 dpi	OsFb15-OE26.3	C6	Y	OsFb15	OE26.3	Amp Step 4_SYBR-11-	UNKN	20.8258
									7 dpi	OsFb15-OE26.3	C4	Y	OsFb15	OE26.3	Amp Step 4_SYBR-11-	UNKN	20.6095
									7 dpi	OsFb15-OE26.4	A5	Y	OsFb15	OE26.4	Amp Step 4_SYBR-11-	UNKN	20.844
									7 dpi	OsFb15-OE26.4	A6	Y	OsFb15	OE26.4	Amp Step 4_SYBR-11-	UNKN	21.1224
									7 dpi	OsFb15-OE26.4	A4	Y	OsFb15	OE26.4	Amp Step 4_SYBR-11-	UNKN	20.9234
									7 dpi	OsFb15-OE28.1	D6	Y	OsFb15	OE28.1	Amp Step 4_SYBR-11-	UNKN	20.9015
									7 dpi	OsFb15-OE28.1	D5	Y	OsFb15	OE28.1	Amp Step 4_SYBR-11-	UNKN	20.6099
									7 dpi	OsFb15-OE28.1	D4	Y	OsFb15	OE28.1	Amp Step 4_SYBR-11-	UNKN	20.7668
									7 dpi	OsFb15-OE28.2	E4	Y	OsFb15	OE28.2	Amp Step 4_SYBR-11-	UNKN	20.7644
									7 dpi	OsFb15-OE28.2	E6	Y	OsFb15	OE28.2	Amp Step 4_SYBR-11-	UNKN	21.0849
									7 dpi	OsFb15-OE28.2	E5	N	OsFb15	OE28.2	Amp Step 4_SYBR-11-	UNKN	20.216
									7 dpi	OsFb15-OE28.3	F4	Y	OsFb15	OE28.3	Amp Step 4_SYBR-11-	UNKN	20.9307
									7 dpi	OsFb15-OE28.3	F6	Y	OsFb15	OE28.3	Amp Step 4_SYBR-11-	UNKN	21.3992
									7 dpi	OsFb15-OE28.3	F5	N	OsFb15	OE28.3	Amp Step 4_SYBR-11-	UNKN	20.0822
									7 dpi	OsFb15-OE29.1	G6	Y	OsFb15	OE29.1	Amp Step 4_SYBR-11-	UNKN	21.4818
									7 dpi	OsFb15-OE29.1	G4	Y	OsFb15	OE29.1	Amp Step 4_SYBR-11-	UNKN	20.8206
									7 dpi	OsFb15-OE29.1	G5	N	OsFb15	OE29.1	Amp Step 4_SYBR-11-	UNKN	19.8644
									7 dpi	OsFb15-OE29.2	H5	N	OsFb15	OE29.2	Amp Step 4_SYBR-11-	UNKN	20.7583
									7 dpi	OsFb15-OE29.2	H6	Y	OsFb15	OE29.2	Amp Step 4_SYBR-11-	UNKN	21.6009
									7 dpi	OsFb15-OE29.2	H4	Y	OsFb15	OE29.2	Amp Step 4_SYBR-11-	UNKN	21.3361
									7 dpi	OsFb15-OE29.3	D7	Y	OsFb15	OE29.3	Amp Step 4_SYBR-11-	UNKN	20.8744
									7 dpi	OsFb15-OE29.3	D8	Y	OsFb15	OE29.3	Amp Step 4_SYBR-11-	UNKN	20.6959
									7 dpi	OsFb15-OE29.3	D9	Y	OsFb15	OE29.3	Amp Step 4_SYBR-11-	UNKN	21.0397
									7 dpi	OsFb15-WT1	A9	Y	OsFb15	WT1	Amp Step 4_SYBR-11-	UNKN	21.3756
									7 dpi	OsFb15-WT1	A7	Y	OsFb15	WT1	Amp Step 4_SYBR-11-	UNKN	21.3881
									7 dpi	OsFb15-WT1	A8	Y	OsFb15	WT1	Amp Step 4_SYBR-11-	UNKN	21.1985
									7 dpi	OsFb15-WT2	B7	Y	OsFb15	WT2	Amp Step 4_SYBR-11-	UNKN	21.6251
									7 dpi	OsFb15-WT2	B9	Y	OsFb15	WT2	Amp Step 4_SYBR-11-	UNKN	21.1381
									7 dpi	OsFb15-WT2	B8	Y	OsFb15	WT2	Amp Step 4_SYBR-11-	UNKN	21.1651
									7 dpi	OsFb15-WT3	C7	Y	OsFb15	WT3	Amp Step 4_SYBR-11-	UNKN	20.9784
									7 dpi	OsFb15-WT3	C9	Y	OsFb15	WT3	Amp Step 4_SYBR-11-	UNKN	20.9093
									7 dpi	OsFb15-WT3	C8	Y	OsFb15	WT3	Amp Step 4_SYBR-11-	UNKN	20.8813
									7 dpi	OsFb15-water	A10	N	OsFb15	water	Amp Step 4_SYBR-11-	NTC
									7 dpi	OsFb15-water	A11	N	OsFb15	water	Amp Step 4_SYBR-11-	NTC
									7 dpi	OsAPSE-KO28.1	F7	Y	OsAPSE	KO28.1	Amp Step 4_SYBR-1-	UNKN	23.6231
									7 dpi	OsAPSE-KO28.1	F8	Y	OsAPSE	KO28.1	Amp Step 4_SYBR-1-	UNKN	23.152
									7 dpi	OsAPSE-KO28.1	F9	Y	OsAPSE	KO28.1	Amp Step 4_SYBR-1-	UNKN	23.4322
									7 dpi	OsAPSE-KO28.3	G7	Y	OsAPSE	KO28.3	Amp Step 4_SYBR-1-	UNKN	23.9747
									7 dpi	OsAPSE-KO28.3	G8	Y	OsAPSE	KO28.3	Amp Step 4_SYBR-1-	UNKN	23.8541
									7 dpi	OsAPSE-KO28.3	G9	Y	OsAPSE	KO28.3	Amp Step 4_SYBR-1-	UNKN	23.7796
									7 dpi	OsAPSE-KO28.4	H7	Y	OsAPSE	KO28.4	Amp Step 4_SYBR-1-	UNKN	23.9908
									7 dpi	OsAPSE-KO28.4	H9	Y	OsAPSE	KO28.4	Amp Step 4_SYBR-1-	UNKN	23.6966
									7 dpi	OsAPSE-KO28.4	H8	N	OsAPSE	KO28.4	Amp Step 4_SYBR-1-	UNKN	26.7772
									7 dpi	OsAPSE-KO4.2	A1	Y	OsAPSE	KO4.2	Amp Step 4_SYBR-1-	UNKN	22.9485
									7 dpi	OsAPSE-KO4.2	A3	Y	OsAPSE	KO4.2	Amp Step 4_SYBR-1-	UNKN	22.9514
									7 dpi	OsAPSE-KO4.2	A2	Y	OsAPSE	KO4.2	Amp Step 4_SYBR-1-	UNKN	23.1398
									7 dpi	OsAPSE-KO4.3	B3	Y	OsAPSE	KO4.3	Amp Step 4_SYBR-1-	UNKN	23.3903
									7 dpi	OsAPSE-KO4.3	B2	Y	OsAPSE	KO4.3	Amp Step 4_SYBR-1-	UNKN	23.4029
									7 dpi	OsAPSE-KO4.3	B1	Y	OsAPSE	KO4.3	Amp Step 4_SYBR-1-	UNKN	23.4869
									7 dpi	OsAPSE-KO4.4	C1	Y	OsAPSE	KO4.4	Amp Step 4_SYBR-1-	UNKN	23.197
									7 dpi	OsAPSE-KO4.4	C2	Y	OsAPSE	KO4.4	Amp Step 4_SYBR-1-	UNKN	23.4779
									7 dpi	OsAPSE-KO4.4	C3	Y	OsAPSE	KO4.4	Amp Step 4_SYBR-1-	UNKN	23.1911
									7 dpi	OsAPSE-KO5.1	E1	Y	OsAPSE	KO5.1	Amp Step 4_SYBR-1-	UNKN	22.2454
									7 dpi	OsAPSE-KO5.1	E2	Y	OsAPSE	KO5.1	Amp Step 4_SYBR-1-	UNKN	22.3557
									7 dpi	OsAPSE-KO5.1	E3	Y	OsAPSE	KO5.1	Amp Step 4_SYBR-1-	UNKN	22.2885
									7 dpi	OsAPSE-KO5.2	F3	Y	OsAPSE	KO5.2	Amp Step 4_SYBR-1-	UNKN	22.5153
									7 dpi	OsAPSE-KO5.2	F2	Y	OsAPSE	KO5.2	Amp Step 4_SYBR-1-	UNKN	22.7443
									7 dpi	OsAPSE-KO5.2	F1	N	OsAPSE	KO5.2	Amp Step 4_SYBR-1-	UNKN	21.1547
									7 dpi	OsAPSE-KO5.4	D3	Y	OsAPSE	KO5.4	Amp Step 4_SYBR-1-	UNKN	22.1075
									7 dpi	OsAPSE-KO5.4	D1	Y	OsAPSE	KO5.4	Amp Step 4_SYBR-1-	UNKN	22.0743
									7 dpi	OsAPSE-KO5.4	D2	N	OsAPSE	KO5.4	Amp Step 4_SYBR-1-	UNKN	22.6344
									7 dpi	OsAPSE-KO9.1	G1	Y	OsAPSE	KO9.1	Amp Step 4_SYBR-1-	UNKN	23.8294
									7 dpi	OsAPSE-KO9.1	G2	Y	OsAPSE	KO9.1	Amp Step 4_SYBR-1-	UNKN	24.0597
									7 dpi	OsAPSE-KO9.1	G3	Y	OsAPSE	KO9.1	Amp Step 4_SYBR-1-	UNKN	23.9939
									7 dpi	OsAPSE-KO9.2	H1	Y	OsAPSE	KO9.2	Amp Step 4_SYBR-1-	UNKN	23.3105
									7 dpi	OsAPSE-KO9.2	H3	Y	OsAPSE	KO9.2	Amp Step 4_SYBR-1-	UNKN	23.6632
									7 dpi	OsAPSE-KO9.2	H2	Y	OsAPSE	KO9.2	Amp Step 4_SYBR-1-	UNKN	23.1862
									7 dpi	OsAPSE-KO9.3	E7	Y	OsAPSE	KO9.3	Amp Step 4_SYBR-1-	UNKN	23.7678
									7 dpi	OsAPSE-KO9.3	E9	N	OsAPSE	KO9.3	Amp Step 4_SYBR-1-	UNKN
									7 dpi	OsAPSE-KO9.3	E8	Y	OsAPSE	KO9.3	Amp Step 4_SYBR-1-	UNKN	24.1038
									7 dpi	OsAPSE-OE26.2	B6	N	OsAPSE	OE26.2	Amp Step 4_SYBR-1-	UNKN	16.8547
									7 dpi	OsAPSE-OE26.2	B5	Y	OsAPSE	OE26.2	Amp Step 4_SYBR-1-	UNKN	15.7947
									7 dpi	OsAPSE-OE26.2	B4	Y	OsAPSE	OE26.2	Amp Step 4_SYBR-1-	UNKN	15.1246
									7 dpi	OsAPSE-OE26.3	C5	Y	OsAPSE	OE26.3	Amp Step 4_SYBR-1-	UNKN	15.8392
									7 dpi	OsAPSE-OE26.3	C4	N	OsAPSE	OE26.3	Amp Step 4_SYBR-1-	UNKN	14.8078
									7 dpi	OsAPSE-OE26.3	C6	Y	OsAPSE	OE26.3	Amp Step 4_SYBR-1-	UNKN	16.1878
									7 dpi	OsAPSE-OE26.4	A4	Y	OsAPSE	OE26.4	Amp Step 4_SYBR-1-	UNKN	16.2849
									7 dpi	OsAPSE-OE26.4	A5	Y	OsAPSE	OE26.4	Amp Step 4_SYBR-1-	UNKN	16.399
									7 dpi	OsAPSE-OE26.4	A6	N	OsAPSE	OE26.4	Amp Step 4_SYBR-1-	UNKN	17.0791
									7 dpi	OsAPSE-OE28.1	D5	Y	OsAPSE	OE28.1	Amp Step 4_SYBR-1-	UNKN	17.3894
									7 dpi	OsAPSE-OE28.1	D4	Y	OsAPSE	OE28.1	Amp Step 4_SYBR-1-	UNKN	16.4826
									7 dpi	OsAPSE-OE28.1	D6	Y	OsAPSE	OE28.1	Amp Step 4_SYBR-1-	UNKN	18.547
									7 dpi	OsAPSE-OE28.2	E4	Y	OsAPSE	OE28.2	Amp Step 4_SYBR-1-	UNKN	17.2845
									7 dpi	OsAPSE-OE28.2	E5	Y	OsAPSE	OE28.2	Amp Step 4_SYBR-1-	UNKN	16.9443
									7 dpi	OsAPSE-OE28.2	E6	N	OsAPSE	OE28.2	Amp Step 4_SYBR-1-	UNKN	17.8156
									7 dpi	OsAPSE-OE28.3	F6	Y	OsAPSE	OE28.3	Amp Step 4_SYBR-1-	UNKN	16.9915
									7 dpi	OsAPSE-OE28.3	F5	Y	OsAPSE	OE28.3	Amp Step 4_SYBR-1-	UNKN	16.587
									7 dpi	OsAPSE-OE28.3	F4	Y	OsAPSE	OE28.3	Amp Step 4_SYBR-1-	UNKN	16.792
									7 dpi	OsAPSE-OE29.1	G6	N	OsAPSE	OE29.1	Amp Step 4_SYBR-1-	UNKN	16.3613
									7 dpi	OsAPSE-OE29.1	G5	Y	OsAPSE	OE29.1	Amp Step 4_SYBR-1-	UNKN	15.8811
									7 dpi	OsAPSE-OE29.1	G4	Y	OsAPSE	OE29.1	Amp Step 4_SYBR-1-	UNKN	15.6556
									7 dpi	OsAPSE-OE29.2	H4	Y	OsAPSE	OE29.2	Amp Step 4_SYBR-1-	UNKN	16.9625
									7 dpi	OsAPSE-OE29.2	H6	Y	OsAPSE	OE29.2	Amp Step 4_SYBR-1-	UNKN	16.6181
									7 dpi	OsAPSE-OE29.2	H5	Y	OsAPSE	OE29.2	Amp Step 4_SYBR-1-	UNKN	17.0009
									7 dpi	OsAPSE-OE29.3	D7	Y	OsAPSE	OE29.3	Amp Step 4_SYBR-1-	UNKN	16.9283
									7 dpi	OsAPSE-OE29.3	D9	Y	OsAPSE	OE29.3	Amp Step 4_SYBR-1-	UNKN	17.2048
									7 dpi	OsAPSE-OE29.3	D8	Y	OsAPSE	OE29.3	Amp Step 4_SYBR-1-	UNKN	16.8987
									7 dpi	OsAPSE-WT1	A9	N	OsAPSE	WT1	Amp Step 4_SYBR-1-	UNKN	20.9093
									7 dpi	OsAPSE-WT1	A7	Y	OsAPSE	WT1	Amp Step 4_SYBR-1-	UNKN	22.3369
									7 dpi	OsAPSE-WT1	A8	Y	OsAPSE	WT1	Amp Step 4_SYBR-1-	UNKN	22.2377
									7 dpi	OsAPSE-WT2	B9	Y	OsAPSE	WT2	Amp Step 4_SYBR-1-	UNKN	21.6319
									7 dpi	OsAPSE-WT2	B7	Y	OsAPSE	WT2	Amp Step 4_SYBR-1-	UNKN	22.142
									7 dpi	OsAPSE-WT2	B8	Y	OsAPSE	WT2	Amp Step 4_SYBR-1-	UNKN	21.9585
									7 dpi	OsAPSE-WT3	C9	N	OsAPSE	WT3	Amp Step 4_SYBR-1-	UNKN	21.4541
									7 dpi	OsAPSE-WT3	C8	Y	OsAPSE	WT3	Amp Step 4_SYBR-1-	UNKN	22.2502
									7 dpi	OsAPSE-WT3	C7	Y	OsAPSE	WT3	Amp Step 4_SYBR-1-	UNKN	22.1173
									7 dpi	OsAPSE-water	A10	Y	OsAPSE	water	Amp Step 4_SYBR-1-	NTC	37.7254
									7 dpi	OsAPSE-water	A11	Y	OsAPSE	water	Amp Step 4_SYBR-1-	NTC	33.9044
									7 dpi	OsEXP-KO28.1	F7	Y	OsEXP	KO28.1	Amp Step 4_SYBR	UNKN	20.0155
									7 dpi	OsEXP-KO28.1	F9	Y	OsEXP	KO28.1	Amp Step 4_SYBR	UNKN	19.7898
									7 dpi	OsEXP-KO28.1	F8	Y	OsEXP	KO28.1	Amp Step 4_SYBR	UNKN	20.0383
									7 dpi	OsEXP-KO28.3	G7	Y	OsEXP	KO28.3	Amp Step 4_SYBR	UNKN	20.6578
									7 dpi	OsEXP-KO28.3	G9	N	OsEXP	KO28.3	Amp Step 4_SYBR	UNKN	20.0084
									7 dpi	OsEXP-KO28.3	G8	Y	OsEXP	KO28.3	Amp Step 4_SYBR	UNKN	20.6578
									7 dpi	OsEXP-KO28.4	H8	Y	OsEXP	KO28.4	Amp Step 4_SYBR	UNKN	20.7053
									7 dpi	OsEXP-KO28.4	H9	N	OsEXP	KO28.4	Amp Step 4_SYBR	UNKN
									7 dpi	OsEXP-KO28.4	H7	Y	OsEXP	KO28.4	Amp Step 4_SYBR	UNKN	20.7788
									7 dpi	OsEXP-KO4.2	A2	Y	OsEXP	KO4.2	Amp Step 4_SYBR	UNKN	20.6614
									7 dpi	OsEXP-KO4.2	A3	Y	OsEXP	KO4.2	Amp Step 4_SYBR	UNKN	20.7731
									7 dpi	OsEXP-KO4.2	A1	N	OsEXP	KO4.2	Amp Step 4_SYBR	UNKN	20.1314
									7 dpi	OsEXP-KO4.3	B3	Y	OsEXP	KO4.3	Amp Step 4_SYBR	UNKN	19.8401
									7 dpi	OsEXP-KO4.3	B1	Y	OsEXP	KO4.3	Amp Step 4_SYBR	UNKN	20.0198
									7 dpi	OsEXP-KO4.3	B2	N	OsEXP	KO4.3	Amp Step 4_SYBR	UNKN	20.9734
									7 dpi	OsEXP-KO4.4	C1	Y	OsEXP	KO4.4	Amp Step 4_SYBR	UNKN	20.7268
									7 dpi	OsEXP-KO4.4	C2	Y	OsEXP	KO4.4	Amp Step 4_SYBR	UNKN	20.865
									7 dpi	OsEXP-KO4.4	C3	Y	OsEXP	KO4.4	Amp Step 4_SYBR	UNKN	20.6626
									7 dpi	OsEXP-KO5.1	E1	Y	OsEXP	KO5.1	Amp Step 4_SYBR	UNKN	20.7214
									7 dpi	OsEXP-KO5.1	E2	Y	OsEXP	KO5.1	Amp Step 4_SYBR	UNKN	21.0458
									7 dpi	OsEXP-KO5.1	E3	Y	OsEXP	KO5.1	Amp Step 4_SYBR	UNKN	20.8606
									7 dpi	OsEXP-KO5.2	F2	Y	OsEXP	KO5.2	Amp Step 4_SYBR	UNKN	21.3111
									7 dpi	OsEXP-KO5.2	F1	Y	OsEXP	KO5.2	Amp Step 4_SYBR	UNKN	21.5354
									7 dpi	OsEXP-KO5.2	F3	Y	OsEXP	KO5.2	Amp Step 4_SYBR	UNKN	20.9546
									7 dpi	OsEXP-KO5.4	D3	Y	OsEXP	KO5.4	Amp Step 4_SYBR	UNKN	20.6771
									7 dpi	OsEXP-KO5.4	D1	N	OsEXP	KO5.4	Amp Step 4_SYBR	UNKN	20.2064
									7 dpi	OsEXP-KO5.4	D2	Y	OsEXP	KO5.4	Amp Step 4_SYBR	UNKN	20.7796
									7 dpi	OsEXP-KO9.1	G1	Y	OsEXP	KO9.1	Amp Step 4_SYBR	UNKN	20.8198
									7 dpi	OsEXP-KO9.1	G3	Y	OsEXP	KO9.1	Amp Step 4_SYBR	UNKN	20.7552
									7 dpi	OsEXP-KO9.1	G2	N	OsEXP	KO9.1	Amp Step 4_SYBR	UNKN	22.1651
									7 dpi	OsEXP-KO9.2	H3	Y	OsEXP	KO9.2	Amp Step 4_SYBR	UNKN	20.8573
									7 dpi	OsEXP-KO9.2	H1	Y	OsEXP	KO9.2	Amp Step 4_SYBR	UNKN	20.9367
									7 dpi	OsEXP-KO9.2	H2	Y	OsEXP	KO9.2	Amp Step 4_SYBR	UNKN	20.9451
									7 dpi	OsEXP-KO9.3	E8	Y	OsEXP	KO9.3	Amp Step 4_SYBR	UNKN	19.7063
									7 dpi	OsEXP-KO9.3	E9	Y	OsEXP	KO9.3	Amp Step 4_SYBR	UNKN	19.9927
									7 dpi	OsEXP-KO9.3	E7	N	OsEXP	KO9.3	Amp Step 4_SYBR	UNKN	20.5853
									7 dpi	OsEXP-OE26.2	B5	Y	OsEXP	OE26.2	Amp Step 4_SYBR	UNKN	20.4704
									7 dpi	OsEXP-OE26.2	B4	Y	OsEXP	OE26.2	Amp Step 4_SYBR	UNKN	20.947
									7 dpi	OsEXP-OE26.2	B6	Y	OsEXP	OE26.2	Amp Step 4_SYBR	UNKN	20.6657
									7 dpi	OsEXP-OE26.3	C4	Y	OsEXP	OE26.3	Amp Step 4_SYBR	UNKN	21.1653
									7 dpi	OsEXP-OE26.3	C5	N	OsEXP	OE26.3	Amp Step 4_SYBR	UNKN	20.1909
									7 dpi	OsEXP-OE26.3	C6	Y	OsEXP	OE26.3	Amp Step 4_SYBR	UNKN	20.7651
									7 dpi	OsEXP-OE26.4	A6	Y	OsEXP	OE26.4	Amp Step 4_SYBR	UNKN	20.7624
									7 dpi	OsEXP-OE26.4	A4	Y	OsEXP	OE26.4	Amp Step 4_SYBR	UNKN	20.4544
									7 dpi	OsEXP-OE26.4	A5	Y	OsEXP	OE26.4	Amp Step 4_SYBR	UNKN	20.6201
									7 dpi	OsEXP-OE28.1	D4	Y	OsEXP	OE28.1	Amp Step 4_SYBR	UNKN	21.1752
									7 dpi	OsEXP-OE28.1	D5	Y	OsEXP	OE28.1	Amp Step 4_SYBR	UNKN	20.6939
									7 dpi	OsEXP-OE28.1	D6	Y	OsEXP	OE28.1	Amp Step 4_SYBR	UNKN	21.1198
									7 dpi	OsEXP-OE28.2	E5	Y	OsEXP	OE28.2	Amp Step 4_SYBR	UNKN	20.726
									7 dpi	OsEXP-OE28.2	E6	Y	OsEXP	OE28.2	Amp Step 4_SYBR	UNKN	20.7655
									7 dpi	OsEXP-OE28.2	E4	Y	OsEXP	OE28.2	Amp Step 4_SYBR	UNKN	20.5996
									7 dpi	OsEXP-OE28.3	F4	Y	OsEXP	OE28.3	Amp Step 4_SYBR	UNKN	20.729
									7 dpi	OsEXP-OE28.3	F5	Y	OsEXP	OE28.3	Amp Step 4_SYBR	UNKN	20.699
									7 dpi	OsEXP-OE28.3	F6	Y	OsEXP	OE28.3	Amp Step 4_SYBR	UNKN	20.5456
									7 dpi	OsEXP-OE29.1	G4	Y	OsEXP	OE29.1	Amp Step 4_SYBR	UNKN	20.9772
									7 dpi	OsEXP-OE29.1	G5	N	OsEXP	OE29.1	Amp Step 4_SYBR	UNKN	19.8255
									7 dpi	OsEXP-OE29.1	G6	Y	OsEXP	OE29.1	Amp Step 4_SYBR	UNKN	20.7822
									7 dpi	OsEXP-OE29.2	H5	Y	OsEXP	OE29.2	Amp Step 4_SYBR	UNKN	20.7518
									7 dpi	OsEXP-OE29.2	H6	Y	OsEXP	OE29.2	Amp Step 4_SYBR	UNKN	20.6629
									7 dpi	OsEXP-OE29.2	H4	Y	OsEXP	OE29.2	Amp Step 4_SYBR	UNKN	20.2878
									7 dpi	OsEXP-OE29.3	D7	Y	OsEXP	OE29.3	Amp Step 4_SYBR	UNKN	20.11
									7 dpi	OsEXP-OE29.3	D9	Y	OsEXP	OE29.3	Amp Step 4_SYBR	UNKN	19.694
									7 dpi	OsEXP-OE29.3	D8	Y	OsEXP	OE29.3	Amp Step 4_SYBR	UNKN	20.0608
									7 dpi	OsEXP-WT1	A8	Y	OsEXP	WT1	Amp Step 4_SYBR	UNKN	20.2611
									7 dpi	OsEXP-WT1	A9	N	OsEXP	WT1	Amp Step 4_SYBR	UNKN
									7 dpi	OsEXP-WT1	A7	Y	OsEXP	WT1	Amp Step 4_SYBR	UNKN	20.4723
									7 dpi	OsEXP-WT2	B7	Y	OsEXP	WT2	Amp Step 4_SYBR	UNKN	20.0642
									7 dpi	OsEXP-WT2	B8	Y	OsEXP	WT2	Amp Step 4_SYBR	UNKN	20.1013
									7 dpi	OsEXP-WT2	B9	Y	OsEXP	WT2	Amp Step 4_SYBR	UNKN	19.7844
									7 dpi	OsEXP-WT3	C8	Y	OsEXP	WT3	Amp Step 4_SYBR	UNKN	20.0144
									7 dpi	OsEXP-WT3	C9	Y	OsEXP	WT3	Amp Step 4_SYBR	UNKN	19.8144
									7 dpi	OsEXP-WT3	C7	Y	OsEXP	WT3	Amp Step 4_SYBR	UNKN	19.9921
									7 dpi	OsEXP-water	A10	N	OsEXP	water	Amp Step 4_SYBR	NTC
									7 dpi	OsEXP-water	A11	N	OsEXP	water	Amp Step 4_SYBR	NTC
									10 dpi	OsSAP18-KO28.1	E4	Y	OsSAP18	KO28.1	Amp Step 4_SYBR	UNKN	21.4574
									10 dpi	OsSAP18-KO28.1	E5	Y	OsSAP18	KO28.1	Amp Step 4_SYBR	UNKN	21.2875
									10 dpi	OsSAP18-KO28.1	E6	Y	OsSAP18	KO28.1	Amp Step 4_SYBR	UNKN	21.6404
									10 dpi	OsSAP18-KO28.2	F4	Y	OsSAP18	KO28.2	Amp Step 4_SYBR	UNKN	21.1973
									10 dpi	OsSAP18-KO28.2	F6	Y	OsSAP18	KO28.2	Amp Step 4_SYBR	UNKN	21.3605
									10 dpi	OsSAP18-KO28.2	F5	Y	OsSAP18	KO28.2	Amp Step 4_SYBR	UNKN	21.2396
									10 dpi	OsSAP18-KO28.3	G6	Y	OsSAP18	KO28.3	Amp Step 4_SYBR	UNKN	21.4842
									10 dpi	OsSAP18-KO28.3	G4	Y	OsSAP18	KO28.3	Amp Step 4_SYBR	UNKN	21.5186
									10 dpi	OsSAP18-KO28.3	G5	Y	OsSAP18	KO28.3	Amp Step 4_SYBR	UNKN	21.3033
									10 dpi	OsSAP18-KO28.4	H6	Y	OsSAP18	KO28.4	Amp Step 4_SYBR	UNKN	21.6182
									10 dpi	OsSAP18-KO28.4	H5	Y	OsSAP18	KO28.4	Amp Step 4_SYBR	UNKN	21.4445
									10 dpi	OsSAP18-KO28.4	H4	Y	OsSAP18	KO28.4	Amp Step 4_SYBR	UNKN	21.4142
									10 dpi	OsSAP18-KO4.1	E3	Y	OsSAP18	KO4.1	Amp Step 4_SYBR	UNKN	21.5871
									10 dpi	OsSAP18-KO4.1	E1	Y	OsSAP18	KO4.1	Amp Step 4_SYBR	UNKN	21.3498
									10 dpi	OsSAP18-KO4.1	E2	Y	OsSAP18	KO4.1	Amp Step 4_SYBR	UNKN	21.5114
									10 dpi	OsSAP18-KO4.2	F1	Y	OsSAP18	KO4.2	Amp Step 4_SYBR	UNKN	21.3268
									10 dpi	OsSAP18-KO4.2	F2	Y	OsSAP18	KO4.2	Amp Step 4_SYBR	UNKN	21.2524
									10 dpi	OsSAP18-KO4.2	F3	Y	OsSAP18	KO4.2	Amp Step 4_SYBR	UNKN	21.4464
									10 dpi	OsSAP18-KO4.3	G1	Y	OsSAP18	KO4.3	Amp Step 4_SYBR	UNKN	21.4075
									10 dpi	OsSAP18-KO4.3	G3	Y	OsSAP18	KO4.3	Amp Step 4_SYBR	UNKN	21.5969
									10 dpi	OsSAP18-KO4.3	G2	Y	OsSAP18	KO4.3	Amp Step 4_SYBR	UNKN	21.6782
									10 dpi	OsSAP18-KO4.4	H3	Y	OsSAP18	KO4.4	Amp Step 4_SYBR	UNKN	21.6074
									10 dpi	OsSAP18-KO4.4	H1	N	OsSAP18	KO4.4	Amp Step 4_SYBR	UNKN	20.8884
									10 dpi	OsSAP18-KO4.4	H2	Y	OsSAP18	KO4.4	Amp Step 4_SYBR	UNKN	21.5635
									10 dpi	OsSAP18-KO5.1	A2	Y	OsSAP18	KO5.1	Amp Step 4_SYBR	UNKN	21.4216
									10 dpi	OsSAP18-KO5.1	A3	Y	OsSAP18	KO5.1	Amp Step 4_SYBR	UNKN	21.1541
									10 dpi	OsSAP18-KO5.1	A1	Y	OsSAP18	KO5.1	Amp Step 4_SYBR	UNKN	21.1795
									10 dpi	OsSAP18-KO5.2	B3	Y	OsSAP18	KO5.2	Amp Step 4_SYBR	UNKN	21.0456
									10 dpi	OsSAP18-KO5.2	B2	Y	OsSAP18	KO5.2	Amp Step 4_SYBR	UNKN	21.2719
									10 dpi	OsSAP18-KO5.2	B1	Y	OsSAP18	KO5.2	Amp Step 4_SYBR	UNKN	20.9369
									10 dpi	OsSAP18-KO5.3	C2	Y	OsSAP18	KO5.3	Amp Step 4_SYBR	UNKN	21.4949
									10 dpi	OsSAP18-KO5.3	C3	Y	OsSAP18	KO5.3	Amp Step 4_SYBR	UNKN	21.2975
									10 dpi	OsSAP18-KO5.3	C1	Y	OsSAP18	KO5.3	Amp Step 4_SYBR	UNKN	21.3541
									10 dpi	OsSAP18-KO5.4	D1	Y	OsSAP18	KO5.4	Amp Step 4_SYBR	UNKN	21.2486
									10 dpi	OsSAP18-KO5.4	D3	Y	OsSAP18	KO5.4	Amp Step 4_SYBR	UNKN	21.1975
									10 dpi	OsSAP18-KO5.4	D2	Y	OsSAP18	KO5.4	Amp Step 4_SYBR	UNKN	21.3904
									10 dpi	OsSAP18-KO9.1	A5	Y	OsSAP18	KO9.1	Amp Step 4_SYBR	UNKN	21.4117
									10 dpi	OsSAP18-KO9.1	A6	Y	OsSAP18	KO9.1	Amp Step 4_SYBR	UNKN	21.4723
									10 dpi	OsSAP18-KO9.1	A4	Y	OsSAP18	KO9.1	Amp Step 4_SYBR	UNKN	21.317
									10 dpi	OsSAP18-KO9.2	B4	Y	OsSAP18	KO9.2	Amp Step 4_SYBR	UNKN	21.2531
									10 dpi	OsSAP18-KO9.2	B6	Y	OsSAP18	KO9.2	Amp Step 4_SYBR	UNKN	21.3159
									10 dpi	OsSAP18-KO9.2	B5	Y	OsSAP18	KO9.2	Amp Step 4_SYBR	UNKN	21.3305
									10 dpi	OsSAP18-KO9.3	C6	Y	OsSAP18	KO9.3	Amp Step 4_SYBR	UNKN	21.5969
									10 dpi	OsSAP18-KO9.3	C5	Y	OsSAP18	KO9.3	Amp Step 4_SYBR	UNKN	21.6584
									10 dpi	OsSAP18-KO9.3	C4	Y	OsSAP18	KO9.3	Amp Step 4_SYBR	UNKN	21.6539
									10 dpi	OsSAP18-KO9.4	D4	Y	OsSAP18	KO9.4	Amp Step 4_SYBR	UNKN	21.2392
									10 dpi	OsSAP18-KO9.4	D6	Y	OsSAP18	KO9.4	Amp Step 4_SYBR	UNKN	21.0384
									10 dpi	OsSAP18-KO9.4	D5	Y	OsSAP18	KO9.4	Amp Step 4_SYBR	UNKN	21.1044
									10 dpi	OsSAP18-OE26.1	H8	Y	OsSAP18	OE26.1	Amp Step 4_SYBR	UNKN	21.329
									10 dpi	OsSAP18-OE26.1	H7	Y	OsSAP18	OE26.1	Amp Step 4_SYBR	UNKN	21.4939
									10 dpi	OsSAP18-OE26.1	H9	Y	OsSAP18	OE26.1	Amp Step 4_SYBR	UNKN	21.3067
									10 dpi	OsSAP18-OE26.2	E12	Y	OsSAP18	OE26.2	Amp Step 4_SYBR	UNKN	21.3124
									10 dpi	OsSAP18-OE26.2	E10	Y	OsSAP18	OE26.2	Amp Step 4_SYBR	UNKN	21.319
									10 dpi	OsSAP18-OE26.2	E11	Y	OsSAP18	OE26.2	Amp Step 4_SYBR	UNKN	21.3266
									10 dpi	OsSAP18-OE26.3	F12	Y	OsSAP18	OE26.3	Amp Step 4_SYBR	UNKN	21.2955
									10 dpi	OsSAP18-OE26.3	F10	Y	OsSAP18	OE26.3	Amp Step 4_SYBR	UNKN	21.2438
									10 dpi	OsSAP18-OE26.3	F11	Y	OsSAP18	OE26.3	Amp Step 4_SYBR	UNKN	21.5166
									10 dpi	OsSAP18-OE28.1	A8	Y	OsSAP18	OE28.1	Amp Step 4_SYBR	UNKN	21.3313
									10 dpi	OsSAP18-OE28.1	A7	Y	OsSAP18	OE28.1	Amp Step 4_SYBR	UNKN	21.6299
									10 dpi	OsSAP18-OE28.1	A9	Y	OsSAP18	OE28.1	Amp Step 4_SYBR	UNKN	21.5575
									10 dpi	OsSAP18-OE28.2	B7	Y	OsSAP18	OE28.2	Amp Step 4_SYBR	UNKN	21.0329
									10 dpi	OsSAP18-OE28.2	B8	Y	OsSAP18	OE28.2	Amp Step 4_SYBR	UNKN	20.8868
									10 dpi	OsSAP18-OE28.2	B9	Y	OsSAP18	OE28.2	Amp Step 4_SYBR	UNKN	20.8795
									10 dpi	OsSAP18-OE28.3	C9	Y	OsSAP18	OE28.3	Amp Step 4_SYBR	UNKN	21.3827
									10 dpi	OsSAP18-OE28.3	C7	Y	OsSAP18	OE28.3	Amp Step 4_SYBR	UNKN	21.4775
									10 dpi	OsSAP18-OE28.3	C8	Y	OsSAP18	OE28.3	Amp Step 4_SYBR	UNKN	21.514
									10 dpi	OsSAP18-OE28.4	D7	Y	OsSAP18	OE28.4	Amp Step 4_SYBR	UNKN	21.3688
									10 dpi	OsSAP18-OE28.4	D8	Y	OsSAP18	OE28.4	Amp Step 4_SYBR	UNKN	21.462
									10 dpi	OsSAP18-OE28.4	D9	Y	OsSAP18	OE28.4	Amp Step 4_SYBR	UNKN	21.5416
									10 dpi	OsSAP18-OE29.1	E9	Y	OsSAP18	OE29.1	Amp Step 4_SYBR	UNKN	21.716
									10 dpi	OsSAP18-OE29.1	E8	Y	OsSAP18	OE29.1	Amp Step 4_SYBR	UNKN	21.592
									10 dpi	OsSAP18-OE29.1	E7	Y	OsSAP18	OE29.1	Amp Step 4_SYBR	UNKN	21.6807
									10 dpi	OsSAP18-OE29.2	F7	Y	OsSAP18	OE29.2	Amp Step 4_SYBR	UNKN	21.5981
									10 dpi	OsSAP18-OE29.2	F9	Y	OsSAP18	OE29.2	Amp Step 4_SYBR	UNKN	21.6179
									10 dpi	OsSAP18-OE29.2	F8	Y	OsSAP18	OE29.2	Amp Step 4_SYBR	UNKN	21.6203
									10 dpi	OsSAP18-OE29.3	G7	Y	OsSAP18	OE29.3	Amp Step 4_SYBR	UNKN	21.6763
									10 dpi	OsSAP18-OE29.3	G8	Y	OsSAP18	OE29.3	Amp Step 4_SYBR	UNKN	21.3215
									10 dpi	OsSAP18-OE29.3	G9	Y	OsSAP18	OE29.3	Amp Step 4_SYBR	UNKN	21.5161
									10 dpi	OsSAP18-WT1	A10	Y	OsSAP18	WT1	Amp Step 4_SYBR	UNKN	21.6343
									10 dpi	OsSAP18-WT1	A12	Y	OsSAP18	WT1	Amp Step 4_SYBR	UNKN	21.7082
									10 dpi	OsSAP18-WT1	A11	Y	OsSAP18	WT1	Amp Step 4_SYBR	UNKN	21.7662
									10 dpi	OsSAP18-WT2	B10	Y	OsSAP18	WT2	Amp Step 4_SYBR	UNKN	21.4992
									10 dpi	OsSAP18-WT2	B11	Y	OsSAP18	WT2	Amp Step 4_SYBR	UNKN	21.4571
									10 dpi	OsSAP18-WT2	B12	Y	OsSAP18	WT2	Amp Step 4_SYBR	UNKN	21.5687
									10 dpi	OsSAP18-WT3	C11	Y	OsSAP18	WT3	Amp Step 4_SYBR	UNKN	21.3208
									10 dpi	OsSAP18-WT3	C10	Y	OsSAP18	WT3	Amp Step 4_SYBR	UNKN	21.2374
									10 dpi	OsSAP18-WT3	C12	Y	OsSAP18	WT3	Amp Step 4_SYBR	UNKN	21.2093
									10 dpi	OsSAP18-WT4	D10	Y	OsSAP18	WT4	Amp Step 4_SYBR	UNKN	21.3615
									10 dpi	OsSAP18-WT4	D12	Y	OsSAP18	WT4	Amp Step 4_SYBR	UNKN	21.4416
									10 dpi	OsSAP18-WT4	D11	Y	OsSAP18	WT4	Amp Step 4_SYBR	UNKN	21.3463
									10 dpi	OsSAP18-water	H10	N	OsSAP18	water	Amp Step 4_SYBR	NTC
									10 dpi	OsSAP18-water	G10	N	OsSAP18	water	Amp Step 4_SYBR	NTC
									10 dpi	OsFb15-KO28.1	E6	Y	OsFb15	KO28.1	Amp Step 4_SYBR-1-	UNKN	20.9757
									10 dpi	OsFb15-KO28.1	E4	Y	OsFb15	KO28.1	Amp Step 4_SYBR-1-	UNKN	20.8407
									10 dpi	OsFb15-KO28.1	E5	Y	OsFb15	KO28.1	Amp Step 4_SYBR-1-	UNKN	20.9471
									10 dpi	OsFb15-KO28.2	F4	Y	OsFb15	KO28.2	Amp Step 4_SYBR-1-	UNKN	20.8184
									10 dpi	OsFb15-KO28.2	F6	Y	OsFb15	KO28.2	Amp Step 4_SYBR-1-	UNKN	20.8074
									10 dpi	OsFb15-KO28.2	F5	Y	OsFb15	KO28.2	Amp Step 4_SYBR-1-	UNKN	20.7686
									10 dpi	OsFb15-KO28.3	G6	Y	OsFb15	KO28.3	Amp Step 4_SYBR-1-	UNKN	21.0361
									10 dpi	OsFb15-KO28.3	G4	Y	OsFb15	KO28.3	Amp Step 4_SYBR-1-	UNKN	21.0877
									10 dpi	OsFb15-KO28.3	G5	Y	OsFb15	KO28.3	Amp Step 4_SYBR-1-	UNKN	21.0551
									10 dpi	OsFb15-KO28.4	H4	Y	OsFb15	KO28.4	Amp Step 4_SYBR-1-	UNKN	21.1149
									10 dpi	OsFb15-KO28.4	H6	Y	OsFb15	KO28.4	Amp Step 4_SYBR-1-	UNKN	21.0865
									10 dpi	OsFb15-KO28.4	H5	N	OsFb15	KO28.4	Amp Step 4_SYBR-1-	UNKN	20.4579
									10 dpi	OsFb15-KO4.1	E3	Y	OsFb15	KO4.1	Amp Step 4_SYBR-1-	UNKN	20.9296
									10 dpi	OsFb15-KO4.1	E1	Y	OsFb15	KO4.1	Amp Step 4_SYBR-1-	UNKN	20.9925
									10 dpi	OsFb15-KO4.1	E2	Y	OsFb15	KO4.1	Amp Step 4_SYBR-1-	UNKN	21.0733
									10 dpi	OsFb15-KO4.2	F2	Y	OsFb15	KO4.2	Amp Step 4_SYBR-1-	UNKN	20.9739
									10 dpi	OsFb15-KO4.2	F1	Y	OsFb15	KO4.2	Amp Step 4_SYBR-1-	UNKN	20.8271
									10 dpi	OsFb15-KO4.2	F3	Y	OsFb15	KO4.2	Amp Step 4_SYBR-1-	UNKN	20.903
									10 dpi	OsFb15-KO4.3	G1	Y	OsFb15	KO4.3	Amp Step 4_SYBR-1-	UNKN	21.2218
									10 dpi	OsFb15-KO4.3	G2	Y	OsFb15	KO4.3	Amp Step 4_SYBR-1-	UNKN	21.44
									10 dpi	OsFb15-KO4.3	G3	Y	OsFb15	KO4.3	Amp Step 4_SYBR-1-	UNKN	21.3572
									10 dpi	OsFb15-KO4.4	H2	Y	OsFb15	KO4.4	Amp Step 4_SYBR-1-	UNKN	21.4873
									10 dpi	OsFb15-KO4.4	H1	N	OsFb15	KO4.4	Amp Step 4_SYBR-1-	UNKN	20.9185
									10 dpi	OsFb15-KO4.4	H3	Y	OsFb15	KO4.4	Amp Step 4_SYBR-1-	UNKN	21.4548
									10 dpi	OsFb15-KO5.1	A1	Y	OsFb15	KO5.1	Amp Step 4_SYBR-1-	UNKN	21.6107
									10 dpi	OsFb15-KO5.1	A2	Y	OsFb15	KO5.1	Amp Step 4_SYBR-1-	UNKN	21.2868
									10 dpi	OsFb15-KO5.1	A3	Y	OsFb15	KO5.1	Amp Step 4_SYBR-1-	UNKN	21.1122
									10 dpi	OsFb15-KO5.2	B1	N	OsFb15	KO5.2	Amp Step 4_SYBR-1-	UNKN	21.609
									10 dpi	OsFb15-KO5.2	B2	Y	OsFb15	KO5.2	Amp Step 4_SYBR-1-	UNKN	21.2227
									10 dpi	OsFb15-KO5.2	B3	Y	OsFb15	KO5.2	Amp Step 4_SYBR-1-	UNKN	21.0147
									10 dpi	OsFb15-KO5.3	C1	Y	OsFb15	KO5.3	Amp Step 4_SYBR-1-	UNKN	21.1552
									10 dpi	OsFb15-KO5.3	C3	Y	OsFb15	KO5.3	Amp Step 4_SYBR-1-	UNKN	21.2077
									10 dpi	OsFb15-KO5.3	C2	Y	OsFb15	KO5.3	Amp Step 4_SYBR-1-	UNKN	21.2741
									10 dpi	OsFb15-KO5.4	D3	Y	OsFb15	KO5.4	Amp Step 4_SYBR-1-	UNKN	20.9721
									10 dpi	OsFb15-KO5.4	D1	Y	OsFb15	KO5.4	Amp Step 4_SYBR-1-	UNKN	21.0976
									10 dpi	OsFb15-KO5.4	D2	Y	OsFb15	KO5.4	Amp Step 4_SYBR-1-	UNKN	20.9802
									10 dpi	OsFb15-KO9.1	A6	Y	OsFb15	KO9.1	Amp Step 4_SYBR-1-	UNKN	21.0933
									10 dpi	OsFb15-KO9.1	A4	Y	OsFb15	KO9.1	Amp Step 4_SYBR-1-	UNKN	21.1224
									10 dpi	OsFb15-KO9.1	A5	Y	OsFb15	KO9.1	Amp Step 4_SYBR-1-	UNKN	21.1381
									10 dpi	OsFb15-KO9.2	B6	Y	OsFb15	KO9.2	Amp Step 4_SYBR-1-	UNKN	20.9213
									10 dpi	OsFb15-KO9.2	B5	Y	OsFb15	KO9.2	Amp Step 4_SYBR-1-	UNKN	20.9581
									10 dpi	OsFb15-KO9.2	B4	Y	OsFb15	KO9.2	Amp Step 4_SYBR-1-	UNKN	20.9022
									10 dpi	OsFb15-KO9.3	C4	Y	OsFb15	KO9.3	Amp Step 4_SYBR-1-	UNKN	21.2952
									10 dpi	OsFb15-KO9.3	C5	Y	OsFb15	KO9.3	Amp Step 4_SYBR-1-	UNKN	21.3438
									10 dpi	OsFb15-KO9.3	C6	Y	OsFb15	KO9.3	Amp Step 4_SYBR-1-	UNKN	21.3971
									10 dpi	OsFb15-KO9.4	D5	Y	OsFb15	KO9.4	Amp Step 4_SYBR-1-	UNKN	21.05
									10 dpi	OsFb15-KO9.4	D6	Y	OsFb15	KO9.4	Amp Step 4_SYBR-1-	UNKN	21.0249
									10 dpi	OsFb15-KO9.4	D4	Y	OsFb15	KO9.4	Amp Step 4_SYBR-1-	UNKN	21.0763
									10 dpi	OsFb15-OE26.1	G10	Y	OsFb15	OE26.1	Amp Step 4_SYBR-1-	UNKN	20.7048
									10 dpi	OsFb15-OE26.1	G12	Y	OsFb15	OE26.1	Amp Step 4_SYBR-1-	UNKN	20.8962
									10 dpi	OsFb15-OE26.1	G11	Y	OsFb15	OE26.1	Amp Step 4_SYBR-1-	UNKN	20.8252
									10 dpi	OsFb15-OE26.2	E11	Y	OsFb15	OE26.2	Amp Step 4_SYBR-1-	UNKN	20.9193
									10 dpi	OsFb15-OE26.2	E12	Y	OsFb15	OE26.2	Amp Step 4_SYBR-1-	UNKN	20.8497
									10 dpi	OsFb15-OE26.2	E10	Y	OsFb15	OE26.2	Amp Step 4_SYBR-1-	UNKN	20.9659
									10 dpi	OsFb15-OE26.3	F10	Y	OsFb15	OE26.3	Amp Step 4_SYBR-1-	UNKN	20.8956
									10 dpi	OsFb15-OE26.3	F12	Y	OsFb15	OE26.3	Amp Step 4_SYBR-1-	UNKN	20.9755
									10 dpi	OsFb15-OE26.3	F11	Y	OsFb15	OE26.3	Amp Step 4_SYBR-1-	UNKN	21.012
									10 dpi	OsFb15-OE28.1	A7	Y	OsFb15	OE28.1	Amp Step 4_SYBR-1-	UNKN	21.6665
									10 dpi	OsFb15-OE28.1	A8	Y	OsFb15	OE28.1	Amp Step 4_SYBR-1-	UNKN	21.6343
									10 dpi	OsFb15-OE28.1	A9	Y	OsFb15	OE28.1	Amp Step 4_SYBR-1-	UNKN	21.67
									10 dpi	OsFb15-OE28.2	B9	Y	OsFb15	OE28.2	Amp Step 4_SYBR-1-	UNKN	20.8279
									10 dpi	OsFb15-OE28.2	B7	Y	OsFb15	OE28.2	Amp Step 4_SYBR-1-	UNKN	20.8861
									10 dpi	OsFb15-OE28.2	B8	Y	OsFb15	OE28.2	Amp Step 4_SYBR-1-	UNKN	20.8645
									10 dpi	OsFb15-OE28.3	C8	Y	OsFb15	OE28.3	Amp Step 4_SYBR-1-	UNKN	21.2988
									10 dpi	OsFb15-OE28.3	C9	Y	OsFb15	OE28.3	Amp Step 4_SYBR-1-	UNKN	21.2561
									10 dpi	OsFb15-OE28.3	C7	Y	OsFb15	OE28.3	Amp Step 4_SYBR-1-	UNKN	21.3169
									10 dpi	OsFb15-OE28.4	D8	Y	OsFb15	OE28.4	Amp Step 4_SYBR-1-	UNKN	21.3173
									10 dpi	OsFb15-OE28.4	D7	Y	OsFb15	OE28.4	Amp Step 4_SYBR-1-	UNKN	21.3345
									10 dpi	OsFb15-OE28.4	D9	Y	OsFb15	OE28.4	Amp Step 4_SYBR-1-	UNKN	21.3292
									10 dpi	OsFb15-OE29.1	E9	Y	OsFb15	OE29.1	Amp Step 4_SYBR-1-	UNKN	21.2369
									10 dpi	OsFb15-OE29.1	E7	Y	OsFb15	OE29.1	Amp Step 4_SYBR-1-	UNKN	21.3381
									10 dpi	OsFb15-OE29.1	E8	Y	OsFb15	OE29.1	Amp Step 4_SYBR-1-	UNKN	21.4374
									10 dpi	OsFb15-OE29.2	F7	Y	OsFb15	OE29.2	Amp Step 4_SYBR-1-	UNKN	21.3571
									10 dpi	OsFb15-OE29.2	F9	Y	OsFb15	OE29.2	Amp Step 4_SYBR-1-	UNKN	21.3142
									10 dpi	OsFb15-OE29.2	F8	Y	OsFb15	OE29.2	Amp Step 4_SYBR-1-	UNKN	21.3636
									10 dpi	OsFb15-OE29.3	G8	Y	OsFb15	OE29.3	Amp Step 4_SYBR-1-	UNKN	21.5555
									10 dpi	OsFb15-OE29.3	G7	Y	OsFb15	OE29.3	Amp Step 4_SYBR-1-	UNKN	21.5315
									10 dpi	OsFb15-OE29.3	G9	Y	OsFb15	OE29.3	Amp Step 4_SYBR-1-	UNKN	21.4413
									10 dpi	OsFb15-WT1	A11	Y	OsFb15	WT1	Amp Step 4_SYBR-1-	UNKN	20.9758
									10 dpi	OsFb15-WT1	A10	Y	OsFb15	WT1	Amp Step 4_SYBR-1-	UNKN	21.0662
									10 dpi	OsFb15-WT1	A12	Y	OsFb15	WT1	Amp Step 4_SYBR-1-	UNKN	20.8511
									10 dpi	OsFb15-WT2	B10	Y	OsFb15	WT2	Amp Step 4_SYBR-1-	UNKN	21.1733
									10 dpi	OsFb15-WT2	B11	Y	OsFb15	WT2	Amp Step 4_SYBR-1-	UNKN	21.1255
									10 dpi	OsFb15-WT2	B12	Y	OsFb15	WT2	Amp Step 4_SYBR-1-	UNKN	21.1511
									10 dpi	OsFb15-WT3	C10	Y	OsFb15	WT3	Amp Step 4_SYBR-1-	UNKN	21.0793
									10 dpi	OsFb15-WT3	C11	Y	OsFb15	WT3	Amp Step 4_SYBR-1-	UNKN	21.0609
									10 dpi	OsFb15-WT3	C12	Y	OsFb15	WT3	Amp Step 4_SYBR-1-	UNKN	21.1103
									10 dpi	OsFb15-WT4	D10	Y	OsFb15	WT4	Amp Step 4_SYBR-1-	UNKN	21.1906
									10 dpi	OsFb15-WT4	D11	Y	OsFb15	WT4	Amp Step 4_SYBR-1-	UNKN	21.1784
									10 dpi	OsFb15-WT4	D12	Y	OsFb15	WT4	Amp Step 4_SYBR-1-	UNKN	21.1782
									10 dpi	OsFb15-water	H8	N	OsFb15	water	Amp Step 4_SYBR-1-	NTC
									10 dpi	OsFb15-water	H7	N	OsFb15	water	Amp Step 4_SYBR-1-	NTC
									10 dpi	OsAPSE-KO28.1	E6	Y	OsAPSE	KO28.1	Amp Step 4_SYBR-3-	UNKN	23.4478
									10 dpi	OsAPSE-KO28.1	E4	Y	OsAPSE	KO28.1	Amp Step 4_SYBR-3-	UNKN	23.2287
									10 dpi	OsAPSE-KO28.1	E5	N	OsAPSE	KO28.1	Amp Step 4_SYBR-3-	UNKN	24.6143
									10 dpi	OsAPSE-KO28.2	F4	Y	OsAPSE	KO28.2	Amp Step 4_SYBR-3-	UNKN	22.9629
									10 dpi	OsAPSE-KO28.2	F6	Y	OsAPSE	KO28.2	Amp Step 4_SYBR-3-	UNKN	23.4216
									10 dpi	OsAPSE-KO28.2	F5	N	OsAPSE	KO28.2	Amp Step 4_SYBR-3-	UNKN	24.5636
									10 dpi	OsAPSE-KO28.3	G5	Y	OsAPSE	KO28.3	Amp Step 4_SYBR-3-	UNKN	24.5303
									10 dpi	OsAPSE-KO28.3	G4	N	OsAPSE	KO28.3	Amp Step 4_SYBR-3-	UNKN	23.4353
									10 dpi	OsAPSE-KO28.3	G6	Y	OsAPSE	KO28.3	Amp Step 4_SYBR-3-	UNKN	24.115
									10 dpi	OsAPSE-KO28.4	H6	N	OsAPSE	KO28.4	Amp Step 4_SYBR-3-	UNKN	23.7972
									10 dpi	OsAPSE-KO28.4	H4	Y	OsAPSE	KO28.4	Amp Step 4_SYBR-3-	UNKN	23.023
									10 dpi	OsAPSE-KO28.4	H5	Y	OsAPSE	KO28.4	Amp Step 4_SYBR-3-	UNKN	22.8565
									10 dpi	OsAPSE-KO4.1	E2	Y	OsAPSE	KO4.1	Amp Step 4_SYBR-3-	UNKN	23.6101
									10 dpi	OsAPSE-KO4.1	E3	Y	OsAPSE	KO4.1	Amp Step 4_SYBR-3-	UNKN	23.809
									10 dpi	OsAPSE-KO4.1	E1	Y	OsAPSE	KO4.1	Amp Step 4_SYBR-3-	UNKN	23.7319
									10 dpi	OsAPSE-KO4.2	F2	Y	OsAPSE	KO4.2	Amp Step 4_SYBR-3-	UNKN	23.4829
									10 dpi	OsAPSE-KO4.2	F1	Y	OsAPSE	KO4.2	Amp Step 4_SYBR-3-	UNKN	23.473
									10 dpi	OsAPSE-KO4.2	F3	Y	OsAPSE	KO4.2	Amp Step 4_SYBR-3-	UNKN	23.2043
									10 dpi	OsAPSE-KO4.3	G2	Y	OsAPSE	KO4.3	Amp Step 4_SYBR-3-	UNKN	23.7809
									10 dpi	OsAPSE-KO4.3	G3	Y	OsAPSE	KO4.3	Amp Step 4_SYBR-3-	UNKN	23.7135
									10 dpi	OsAPSE-KO4.3	G1	Y	OsAPSE	KO4.3	Amp Step 4_SYBR-3-	UNKN	23.7392
									10 dpi	OsAPSE-KO4.4	H2	N	OsAPSE	KO4.4	Amp Step 4_SYBR-3-	UNKN	23.1511
									10 dpi	OsAPSE-KO4.4	H1	Y	OsAPSE	KO4.4	Amp Step 4_SYBR-3-	UNKN	23.9339
									10 dpi	OsAPSE-KO4.4	H3	Y	OsAPSE	KO4.4	Amp Step 4_SYBR-3-	UNKN	23.6169
									10 dpi	OsAPSE-KO5.1	A2	Y	OsAPSE	KO5.1	Amp Step 4_SYBR-3-	UNKN	23.2863
									10 dpi	OsAPSE-KO5.1	A1	N	OsAPSE	KO5.1	Amp Step 4_SYBR-3-	UNKN	23.9001
									10 dpi	OsAPSE-KO5.1	A3	Y	OsAPSE	KO5.1	Amp Step 4_SYBR-3-	UNKN	23.0111
									10 dpi	OsAPSE-KO5.2	B1	Y	OsAPSE	KO5.2	Amp Step 4_SYBR-3-	UNKN	21.9591
									10 dpi	OsAPSE-KO5.2	B3	Y	OsAPSE	KO5.2	Amp Step 4_SYBR-3-	UNKN	21.6082
									10 dpi	OsAPSE-KO5.2	B2	N	OsAPSE	KO5.2	Amp Step 4_SYBR-3-	UNKN
									10 dpi	OsAPSE-KO5.3	C1	Y	OsAPSE	KO5.3	Amp Step 4_SYBR-3-	UNKN	22.4977
									10 dpi	OsAPSE-KO5.3	C2	Y	OsAPSE	KO5.3	Amp Step 4_SYBR-3-	UNKN	22.0839
									10 dpi	OsAPSE-KO5.3	C3	Y	OsAPSE	KO5.3	Amp Step 4_SYBR-3-	UNKN	21.9822
									10 dpi	OsAPSE-KO5.4	D3	Y	OsAPSE	KO5.4	Amp Step 4_SYBR-3-	UNKN	21.7129
									10 dpi	OsAPSE-KO5.4	D2	Y	OsAPSE	KO5.4	Amp Step 4_SYBR-3-	UNKN	21.8794
									10 dpi	OsAPSE-KO5.4	D1	N	OsAPSE	KO5.4	Amp Step 4_SYBR-3-	UNKN	22.4387
									10 dpi	OsAPSE-KO9.1	A5	Y	OsAPSE	KO9.1	Amp Step 4_SYBR-3-	UNKN	23.4869
									10 dpi	OsAPSE-KO9.1	A4	Y	OsAPSE	KO9.1	Amp Step 4_SYBR-3-	UNKN	23.4181
									10 dpi	OsAPSE-KO9.1	A6	Y	OsAPSE	KO9.1	Amp Step 4_SYBR-3-	UNKN	23.5543
									10 dpi	OsAPSE-KO9.2	B4	Y	OsAPSE	KO9.2	Amp Step 4_SYBR-3-	UNKN	23.4654
									10 dpi	OsAPSE-KO9.2	B5	Y	OsAPSE	KO9.2	Amp Step 4_SYBR-3-	UNKN	23.5744
									10 dpi	OsAPSE-KO9.2	B6	Y	OsAPSE	KO9.2	Amp Step 4_SYBR-3-	UNKN	23.088
									10 dpi	OsAPSE-KO9.3	C6	Y	OsAPSE	KO9.3	Amp Step 4_SYBR-3-	UNKN	23.3751
									10 dpi	OsAPSE-KO9.3	C4	Y	OsAPSE	KO9.3	Amp Step 4_SYBR-3-	UNKN	23.2744
									10 dpi	OsAPSE-KO9.3	C5	Y	OsAPSE	KO9.3	Amp Step 4_SYBR-3-	UNKN	23.6914
									10 dpi	OsAPSE-KO9.4	D5	N	OsAPSE	KO9.4	Amp Step 4_SYBR-3-	UNKN	24.2947
									10 dpi	OsAPSE-KO9.4	D4	Y	OsAPSE	KO9.4	Amp Step 4_SYBR-3-	UNKN	23.0792
									10 dpi	OsAPSE-KO9.4	D6	Y	OsAPSE	KO9.4	Amp Step 4_SYBR-3-	UNKN	23.5354
									10 dpi	OsAPSE-OE26.1	H9	N	OsAPSE	OE26.1	Amp Step 4_SYBR-3-	UNKN	16.9292
									10 dpi	OsAPSE-OE26.1	H8	Y	OsAPSE	OE26.1	Amp Step 4_SYBR-3-	UNKN	16.0086
									10 dpi	OsAPSE-OE26.1	H7	Y	OsAPSE	OE26.1	Amp Step 4_SYBR-3-	UNKN	16.2018
									10 dpi	OsAPSE-OE26.2	E11	Y	OsAPSE	OE26.2	Amp Step 4_SYBR-3-	UNKN	16.5028
									10 dpi	OsAPSE-OE26.2	E10	N	OsAPSE	OE26.2	Amp Step 4_SYBR-3-	UNKN	15.7503
									10 dpi	OsAPSE-OE26.2	E12	Y	OsAPSE	OE26.2	Amp Step 4_SYBR-3-	UNKN	16.4566
									10 dpi	OsAPSE-OE26.3	F10	Y	OsAPSE	OE26.3	Amp Step 4_SYBR-3-	UNKN	16.5996
									10 dpi	OsAPSE-OE26.3	F11	Y	OsAPSE	OE26.3	Amp Step 4_SYBR-3-	UNKN	16.899
									10 dpi	OsAPSE-OE26.3	F12	Y	OsAPSE	OE26.3	Amp Step 4_SYBR-3-	UNKN	16.5082
									10 dpi	OsAPSE-OE28.1	A8	Y	OsAPSE	OE28.1	Amp Step 4_SYBR-3-	UNKN	18.7061
									10 dpi	OsAPSE-OE28.1	A7	Y	OsAPSE	OE28.1	Amp Step 4_SYBR-3-	UNKN	18.7374
									10 dpi	OsAPSE-OE28.1	A9	Y	OsAPSE	OE28.1	Amp Step 4_SYBR-3-	UNKN	18.7368
									10 dpi	OsAPSE-OE28.2	B7	Y	OsAPSE	OE28.2	Amp Step 4_SYBR-3-	UNKN	18.1997
									10 dpi	OsAPSE-OE28.2	B9	Y	OsAPSE	OE28.2	Amp Step 4_SYBR-3-	UNKN	17.926
									10 dpi	OsAPSE-OE28.2	B8	Y	OsAPSE	OE28.2	Amp Step 4_SYBR-3-	UNKN	17.8266
									10 dpi	OsAPSE-OE28.3	C8	Y	OsAPSE	OE28.3	Amp Step 4_SYBR-3-	UNKN	18.4343
									10 dpi	OsAPSE-OE28.3	C7	Y	OsAPSE	OE28.3	Amp Step 4_SYBR-3-	UNKN	18.872
									10 dpi	OsAPSE-OE28.3	C9	Y	OsAPSE	OE28.3	Amp Step 4_SYBR-3-	UNKN	18.4419
									10 dpi	OsAPSE-OE28.4	D8	Y	OsAPSE	OE28.4	Amp Step 4_SYBR-3-	UNKN	18.5948
									10 dpi	OsAPSE-OE28.4	D9	N	OsAPSE	OE28.4	Amp Step 4_SYBR-3-	UNKN	18.1848
									10 dpi	OsAPSE-OE28.4	D7	Y	OsAPSE	OE28.4	Amp Step 4_SYBR-3-	UNKN	18.7942
									10 dpi	OsAPSE-OE29.1	E8	Y	OsAPSE	OE29.1	Amp Step 4_SYBR-3-	UNKN	16.5208
									10 dpi	OsAPSE-OE29.1	E7	Y	OsAPSE	OE29.1	Amp Step 4_SYBR-3-	UNKN	16.7542
									10 dpi	OsAPSE-OE29.1	E9	Y	OsAPSE	OE29.1	Amp Step 4_SYBR-3-	UNKN	16.4635
									10 dpi	OsAPSE-OE29.2	F8	Y	OsAPSE	OE29.2	Amp Step 4_SYBR-3-	UNKN	16.9675
									10 dpi	OsAPSE-OE29.2	F9	Y	OsAPSE	OE29.2	Amp Step 4_SYBR-3-	UNKN	17.1286
									10 dpi	OsAPSE-OE29.2	F7	Y	OsAPSE	OE29.2	Amp Step 4_SYBR-3-	UNKN	17.2538
									10 dpi	OsAPSE-OE29.3	G9	Y	OsAPSE	OE29.3	Amp Step 4_SYBR-3-	UNKN	17.1943
									10 dpi	OsAPSE-OE29.3	G8	Y	OsAPSE	OE29.3	Amp Step 4_SYBR-3-	UNKN	17.0308
									10 dpi	OsAPSE-OE29.3	G7	Y	OsAPSE	OE29.3	Amp Step 4_SYBR-3-	UNKN	17.3775
									10 dpi	OsAPSE-WT1	A12	Y	OsAPSE	WT1	Amp Step 4_SYBR-3-	UNKN	21.9094
									10 dpi	OsAPSE-WT1	A10	Y	OsAPSE	WT1	Amp Step 4_SYBR-3-	UNKN	21.9779
									10 dpi	OsAPSE-WT1	A11	Y	OsAPSE	WT1	Amp Step 4_SYBR-3-	UNKN	22.0285
									10 dpi	OsAPSE-WT2	B11	Y	OsAPSE	WT2	Amp Step 4_SYBR-3-	UNKN	22.1306
									10 dpi	OsAPSE-WT2	B12	Y	OsAPSE	WT2	Amp Step 4_SYBR-3-	UNKN	22.0159
									10 dpi	OsAPSE-WT2	B10	Y	OsAPSE	WT2	Amp Step 4_SYBR-3-	UNKN	21.9402
									10 dpi	OsAPSE-WT3	C10	Y	OsAPSE	WT3	Amp Step 4_SYBR-3-	UNKN	21.7559
									10 dpi	OsAPSE-WT3	C12	Y	OsAPSE	WT3	Amp Step 4_SYBR-3-	UNKN	21.8821
									10 dpi	OsAPSE-WT3	C11	Y	OsAPSE	WT3	Amp Step 4_SYBR-3-	UNKN	21.8174
									10 dpi	OsAPSE-WT4	D10	Y	OsAPSE	WT4	Amp Step 4_SYBR-3-	UNKN	21.9057
									10 dpi	OsAPSE-WT4	D12	Y	OsAPSE	WT4	Amp Step 4_SYBR-3-	UNKN	22.0422
									10 dpi	OsAPSE-WT4	D11	Y	OsAPSE	WT4	Amp Step 4_SYBR-3-	UNKN	22.1215
									10 dpi	OsAPSE-water	H11	N	OsAPSE	water	Amp Step 4_SYBR-3-	NTC
									10 dpi	OsAPSE-water	H10	N	OsAPSE	water	Amp Step 4_SYBR-3-	NTC
									10 dpi	OsEXP-KO28.1	E4	Y	OsEXP	KO28.1	Amp Step 4_SYBR-2-	UNKN	19.947
									10 dpi	OsEXP-KO28.1	E6	N	OsEXP	KO28.1	Amp Step 4_SYBR-2-	UNKN	20.8757
									10 dpi	OsEXP-KO28.1	E5	Y	OsEXP	KO28.1	Amp Step 4_SYBR-2-	UNKN	19.9431
									10 dpi	OsEXP-KO28.2	F4	Y	OsEXP	KO28.2	Amp Step 4_SYBR-2-	UNKN	19.9334
									10 dpi	OsEXP-KO28.2	F5	Y	OsEXP	KO28.2	Amp Step 4_SYBR-2-	UNKN	19.7648
									10 dpi	OsEXP-KO28.2	F6	N	OsEXP	KO28.2	Amp Step 4_SYBR-2-	UNKN	20.868
									10 dpi	OsEXP-KO28.3	G6	N	OsEXP	KO28.3	Amp Step 4_SYBR-2-	UNKN	21.0004
									10 dpi	OsEXP-KO28.3	G4	Y	OsEXP	KO28.3	Amp Step 4_SYBR-2-	UNKN	20.3291
									10 dpi	OsEXP-KO28.3	G5	Y	OsEXP	KO28.3	Amp Step 4_SYBR-2-	UNKN	20.256
									10 dpi	OsEXP-KO28.4	H4	N	OsEXP	KO28.4	Amp Step 4_SYBR-2-	UNKN
									10 dpi	OsEXP-KO28.4	H5	Y	OsEXP	KO28.4	Amp Step 4_SYBR-2-	UNKN	20.2331
									10 dpi	OsEXP-KO28.4	H6	Y	OsEXP	KO28.4	Amp Step 4_SYBR-2-	UNKN	20.54
									10 dpi	OsEXP-KO4.1	E1	Y	OsEXP	KO4.1	Amp Step 4_SYBR-2-	UNKN	20.7275
									10 dpi	OsEXP-KO4.1	E2	Y	OsEXP	KO4.1	Amp Step 4_SYBR-2-	UNKN	20.6112
									10 dpi	OsEXP-KO4.1	E3	Y	OsEXP	KO4.1	Amp Step 4_SYBR-2-	UNKN	20.3168
									10 dpi	OsEXP-KO4.2	F1	Y	OsEXP	KO4.2	Amp Step 4_SYBR-2-	UNKN	20.6244
									10 dpi	OsEXP-KO4.2	F2	Y	OsEXP	KO4.2	Amp Step 4_SYBR-2-	UNKN	20.4696
									10 dpi	OsEXP-KO4.2	F3	N	OsEXP	KO4.2	Amp Step 4_SYBR-2-	UNKN
									10 dpi	OsEXP-KO4.3	G2	Y	OsEXP	KO4.3	Amp Step 4_SYBR-2-	UNKN	20.343
									10 dpi	OsEXP-KO4.3	G3	Y	OsEXP	KO4.3	Amp Step 4_SYBR-2-	UNKN	20.674
									10 dpi	OsEXP-KO4.3	G1	Y	OsEXP	KO4.3	Amp Step 4_SYBR-2-	UNKN	20.6893
									10 dpi	OsEXP-KO4.4	H1	Y	OsEXP	KO4.4	Amp Step 4_SYBR-2-	UNKN	20.7143
									10 dpi	OsEXP-KO4.4	H3	N	OsEXP	KO4.4	Amp Step 4_SYBR-2-	UNKN
									10 dpi	OsEXP-KO4.4	H2	Y	OsEXP	KO4.4	Amp Step 4_SYBR-2-	UNKN	23.7744
									10 dpi	OsEXP-KO5.1	A3	Y	OsEXP	KO5.1	Amp Step 4_SYBR-2-	UNKN	20.6423
									10 dpi	OsEXP-KO5.1	A1	Y	OsEXP	KO5.1	Amp Step 4_SYBR-2-	UNKN	20.8521
									10 dpi	OsEXP-KO5.1	A2	Y	OsEXP	KO5.1	Amp Step 4_SYBR-2-	UNKN	20.7413
									10 dpi	OsEXP-KO5.2	B3	Y	OsEXP	KO5.2	Amp Step 4_SYBR-2-	UNKN	20.6747
									10 dpi	OsEXP-KO5.2	B2	Y	OsEXP	KO5.2	Amp Step 4_SYBR-2-	UNKN	20.2229
									10 dpi	OsEXP-KO5.2	B1	Y	OsEXP	KO5.2	Amp Step 4_SYBR-2-	UNKN	20.4422
									10 dpi	OsEXP-KO5.3	C1	Y	OsEXP	KO5.3	Amp Step 4_SYBR-2-	UNKN	20.8703
									10 dpi	OsEXP-KO5.3	C2	Y	OsEXP	KO5.3	Amp Step 4_SYBR-2-	UNKN	20.6784
									10 dpi	OsEXP-KO5.3	C3	Y	OsEXP	KO5.3	Amp Step 4_SYBR-2-	UNKN	20.8518
									10 dpi	OsEXP-KO5.4	D3	Y	OsEXP	KO5.4	Amp Step 4_SYBR-2-	UNKN	20.6863
									10 dpi	OsEXP-KO5.4	D1	Y	OsEXP	KO5.4	Amp Step 4_SYBR-2-	UNKN	20.6159
									10 dpi	OsEXP-KO5.4	D2	Y	OsEXP	KO5.4	Amp Step 4_SYBR-2-	UNKN	20.442
									10 dpi	OsEXP-KO9.1	A5	Y	OsEXP	KO9.1	Amp Step 4_SYBR-2-	UNKN	20.7489
									10 dpi	OsEXP-KO9.1	A6	Y	OsEXP	KO9.1	Amp Step 4_SYBR-2-	UNKN	20.686
									10 dpi	OsEXP-KO9.1	A4	Y	OsEXP	KO9.1	Amp Step 4_SYBR-2-	UNKN	20.4646
									10 dpi	OsEXP-KO9.2	B6	N	OsEXP	KO9.2	Amp Step 4_SYBR-2-	UNKN	20.7153
									10 dpi	OsEXP-KO9.2	B5	Y	OsEXP	KO9.2	Amp Step 4_SYBR-2-	UNKN	20.0049
									10 dpi	OsEXP-KO9.2	B4	Y	OsEXP	KO9.2	Amp Step 4_SYBR-2-	UNKN	20.0119
									10 dpi	OsEXP-KO9.3	C4	Y	OsEXP	KO9.3	Amp Step 4_SYBR-2-	UNKN	20.3562
									10 dpi	OsEXP-KO9.3	C5	Y	OsEXP	KO9.3	Amp Step 4_SYBR-2-	UNKN	20.2147
									10 dpi	OsEXP-KO9.3	C6	N	OsEXP	KO9.3	Amp Step 4_SYBR-2-	UNKN	20.893
									10 dpi	OsEXP-KO9.4	D5	Y	OsEXP	KO9.4	Amp Step 4_SYBR-2-	UNKN	20.2158
									10 dpi	OsEXP-KO9.4	D6	N	OsEXP	KO9.4	Amp Step 4_SYBR-2-	UNKN	20.8303
									10 dpi	OsEXP-KO9.4	D4	Y	OsEXP	KO9.4	Amp Step 4_SYBR-2-	UNKN	19.8168
									10 dpi	OsEXP-OE26.1	H9	N	OsEXP	OE26.1	Amp Step 4_SYBR-2-	UNKN
									10 dpi	OsEXP-OE26.1	H7	Y	OsEXP	OE26.1	Amp Step 4_SYBR-2-	UNKN	20.4829
									10 dpi	OsEXP-OE26.1	H8	Y	OsEXP	OE26.1	Amp Step 4_SYBR-2-	UNKN	20.4279
									10 dpi	OsEXP-OE26.2	E11	Y	OsEXP	OE26.2	Amp Step 4_SYBR-2-	UNKN	19.9285
									10 dpi	OsEXP-OE26.2	E12	N	OsEXP	OE26.2	Amp Step 4_SYBR-2-	UNKN	21.3403
									10 dpi	OsEXP-OE26.2	E10	Y	OsEXP	OE26.2	Amp Step 4_SYBR-2-	UNKN	19.1697
									10 dpi	OsEXP-OE26.3	F12	Y	OsEXP	OE26.3	Amp Step 4_SYBR-2-	UNKN	20.3903
									10 dpi	OsEXP-OE26.3	F10	Y	OsEXP	OE26.3	Amp Step 4_SYBR-2-	UNKN	20.2081
									10 dpi	OsEXP-OE26.3	F11	Y	OsEXP	OE26.3	Amp Step 4_SYBR-2-	UNKN	20.4395
									10 dpi	OsEXP-OE28.1	A9	Y	OsEXP	OE28.1	Amp Step 4_SYBR-2-	UNKN	20.8787
									10 dpi	OsEXP-OE28.1	A7	Y	OsEXP	OE28.1	Amp Step 4_SYBR-2-	UNKN	20.8833
									10 dpi	OsEXP-OE28.1	A8	Y	OsEXP	OE28.1	Amp Step 4_SYBR-2-	UNKN	20.8354
									10 dpi	OsEXP-OE28.2	B8	Y	OsEXP	OE28.2	Amp Step 4_SYBR-2-	UNKN	20.098
									10 dpi	OsEXP-OE28.2	B7	Y	OsEXP	OE28.2	Amp Step 4_SYBR-2-	UNKN	20.4889
									10 dpi	OsEXP-OE28.2	B9	Y	OsEXP	OE28.2	Amp Step 4_SYBR-2-	UNKN	20.1716
									10 dpi	OsEXP-OE28.3	C7	Y	OsEXP	OE28.3	Amp Step 4_SYBR-2-	UNKN	20.7308
									10 dpi	OsEXP-OE28.3	C9	Y	OsEXP	OE28.3	Amp Step 4_SYBR-2-	UNKN	20.3545
									10 dpi	OsEXP-OE28.3	C8	Y	OsEXP	OE28.3	Amp Step 4_SYBR-2-	UNKN	20.6432
									10 dpi	OsEXP-OE28.4	D8	Y	OsEXP	OE28.4	Amp Step 4_SYBR-2-	UNKN	19.4219
									10 dpi	OsEXP-OE28.4	D7	Y	OsEXP	OE28.4	Amp Step 4_SYBR-2-	UNKN	20.8735
									10 dpi	OsEXP-OE28.4	D9	Y	OsEXP	OE28.4	Amp Step 4_SYBR-2-	UNKN	20.0098
									10 dpi	OsEXP-OE29.1	E8	Y	OsEXP	OE29.1	Amp Step 4_SYBR-2-	UNKN	20.6242
									10 dpi	OsEXP-OE29.1	E7	Y	OsEXP	OE29.1	Amp Step 4_SYBR-2-	UNKN	20.8168
									10 dpi	OsEXP-OE29.1	E9	N	OsEXP	OE29.1	Amp Step 4_SYBR-2-	UNKN	19.9846
									10 dpi	OsEXP-OE29.2	F8	Y	OsEXP	OE29.2	Amp Step 4_SYBR-2-	UNKN	20.3016
									10 dpi	OsEXP-OE29.2	F9	Y	OsEXP	OE29.2	Amp Step 4_SYBR-2-	UNKN	20.5938
									10 dpi	OsEXP-OE29.2	F7	Y	OsEXP	OE29.2	Amp Step 4_SYBR-2-	UNKN	20.7367
									10 dpi	OsEXP-OE29.3	G8	Y	OsEXP	OE29.3	Amp Step 4_SYBR-2-	UNKN	20.6942
									10 dpi	OsEXP-OE29.3	G7	Y	OsEXP	OE29.3	Amp Step 4_SYBR-2-	UNKN	21.0709
									10 dpi	OsEXP-OE29.3	G9	Y	OsEXP	OE29.3	Amp Step 4_SYBR-2-	UNKN	20.2048
									10 dpi	OsEXP-WT1	A11	Y	OsEXP	WT1	Amp Step 4_SYBR-2-	UNKN	20.5576
									10 dpi	OsEXP-WT1	A12	Y	OsEXP	WT1	Amp Step 4_SYBR-2-	UNKN	20.6685
									10 dpi	OsEXP-WT1	A10	Y	OsEXP	WT1	Amp Step 4_SYBR-2-	UNKN	20.3839
									10 dpi	OsEXP-WT2	B12	Y	OsEXP	WT2	Amp Step 4_SYBR-2-	UNKN	20.6308
									10 dpi	OsEXP-WT2	B10	Y	OsEXP	WT2	Amp Step 4_SYBR-2-	UNKN	20.2415
									10 dpi	OsEXP-WT2	B11	Y	OsEXP	WT2	Amp Step 4_SYBR-2-	UNKN	20.5731
									10 dpi	OsEXP-WT3	C11	Y	OsEXP	WT3	Amp Step 4_SYBR-2-	UNKN	20.3501
									10 dpi	OsEXP-WT3	C12	Y	OsEXP	WT3	Amp Step 4_SYBR-2-	UNKN	20.469
									10 dpi	OsEXP-WT3	C10	Y	OsEXP	WT3	Amp Step 4_SYBR-2-	UNKN	19.9386
									10 dpi	OsEXP-WT4	D10	Y	OsEXP	WT4	Amp Step 4_SYBR-2-	UNKN	20.2277
									10 dpi	OsEXP-WT4	D12	Y	OsEXP	WT4	Amp Step 4_SYBR-2-	UNKN	20.4512
									10 dpi	OsEXP-WT4	D11	Y	OsEXP	WT4	Amp Step 4_SYBR-2-	UNKN	20.4553
									10 dpi	OsEXP-water	H11	N	OsEXP	water	Amp Step 4_SYBR-2-	NTC
									10 dpi	OsEXP-water	H10	N	OsEXP	water	Amp Step 4_SYBR-2-	NTC

## Sheet: Supplementary File S12.3
Supplementary File S12.3- Selection, efficiency and stability of reference genes
AMPLIFICATION EFFICIENCIES
	Amplification efficiency (E)	SE (E)	R² value
OsSAP18	2.07286	0.0258279	0.996389
OsFb15	2.09363	0.0257543	0.995865
OsEXP	2.1224	0.0172816	0.99848
OsAPSE	1.9766	0.0348613	0.991365
EXPRESSION OF REFERENCE GENES DURING GERMINATION IN WT LINES
CNRQ values for reference genes in WT plants									GeNorm analysis for reference genes
Sampling point	Replicate	OsEXP CNRQ	OsEXP SE(CNRQ)	OsFb15 CNRQ	OsFb15 SE(CNRQ)	OsSAP18 CNRQ	OsSAP18 SE(CNRQ)		GeNorm M values							GeNorm V value
1 dpi	A	0.817036	0.0392133	1.23193	0.0959864	0.99351	0.0757665		OsFb15	OsEXP	OsSAP18					GeNorm V2/3	0.133
1 dpi	B	0.78193	0.058611	1.35321	0.0517817	0.945077	0.0327683		0.342	0.307	0.292
1 dpi	C	1.00304	0.223212	1.15442	0.113196	0.863612	0.0642387
1 dpi	D	0.945959	0.0279282	1.15135	0.0711855	0.918164	0.0331624
4 dpi	A	1.16008	0.0925344	1.0029	0.159011	0.859521	0.0598997
4 dpi	B	1.1796	0.228955	0.86274	0.0645992	0.982622	0.149802
4 dpi	D	1.02083	0.0232953	0.961066	0.0463844	1.01928	0.0165533
7 dpi	A	0.970977	0.004827	1.07391	0.012137	0.959011	0.0066711
7 dpi	B	0.894811	0.0240562	1.04962	0.0337462	1.06472	0.0560046
7 dpi	C	0.924116	0.00720768	1.07977	0.0211733	1.00217	0.00907194
7 dpi	D	0.904658	0.0415774	1.16618	0.151769	0.947876	0.0434875
11 dpi	A	1.1376	0.0347308	0.771007	0.00926766	1.14012	0.0125402
11 dpi	B	1.16869	0.0377479	0.811162	0.029811	1.05486	0.0893671
11 dpi	C	1.11845	0.0356232	0.734282	0.0113609	1.21765	0.0461129
11 dpi	D	1.09338	0.0275506	0.832646	0.0446127	1.09842	0.0302044
EXPRESSION OF REFERENCE GENES DURING GERMINATION IN KO AND OE LINES
CNRQ VALUES FOR REFERENCE GENES IN KO AND OE LINES										GeNorm analysis for reference genes
Sampling point	Sample	Replicate	OsSAP18 CNRQ	OsSAP18 SE(CNRQ)	OsFb15 CNRQ	OsFb15 SE(CNRQ)	OsEXP CNRQ	OsEXP SE(CNRQ)		GeNorm M values							GeNorm V values
3 dpi	KO4	a	0.822316	0.0759381	1.10343	0.0460272	1.10209	0.0939025			3 dpi	7 dpi	10 dpi	Mean	Standard deviation		3 dpi	0.129
3 dpi	KO4	b	0.991561	0.0340246	1.04843	0.01482	0.961924	0.0291397		OsSAP18	0.336	0.524	0.3	0.386667	0.0982152		7 dpi	0.145
3 dpi	KO4	c	0.799807	0.078846	1.15723	0.0395783	1.08042	0.0550259		OsEXP	0.3	0.436	0.332	0.356	0.0580574		10 dpi	0.128
3 dpi	KO5	a	0.895338	0.0237422	1.10783	0.0683909	1.00819	0.0624698		OsFb15	0.305	0.418	0.288	0.337	0.0576946		Mean	0.134
3 dpi	KO5	b	0.891407	0.040754	1.00241	0.109822	1.11913	0.061092									Standard deviation	0.00778888
3 dpi	KO5	c	0.938171	0.0321422	1.00478	0.0497145	1.06083	0.0683602
3 dpi	KO5	d	0.850761	0.0446336	1.11816	0.0666158	1.05121	0.0264495
3 dpi	KO9	a	0.842565	0.0391423	1.0316	0.0404515	1.15049	0.0992783
3 dpi	KO9	b	0.875841	0.0364189	0.984422	0.0301028	1.15983	0.0289223
3 dpi	KO9	c	0.832136	0.021384	1.04664	0.0416517	1.14817	0.0465877
3 dpi	KO9	d	0.869049	0.0340941	0.923451	0.0258505	1.24607	0.0537566
3 dpi	OE26	a	1.12064	0.0116951	1.01525	0.0111482	0.878938	0.0217113
3 dpi	OE26	b	1.13054	0.0234472	0.988215	0.0186224	0.895082	0.0112244
3 dpi	OE26	c	1.21908	0.108361	0.937743	0.0292251	0.874747	0.0371053
3 dpi	OE28	a	1.30273	0.21417	0.827219	0.0495342	0.927952	0.0590343
3 dpi	OE28	b	0.845511	0.0286975	1.05561	0.0324265	1.1204	0.0280983
3 dpi	OE28	c	0.913735	0.0668054	1.03738	0.0329456	1.05498	0.0598165
3 dpi	OE28	d	1.27027	0.134596	0.793049	0.0331682	0.99267	0.0522287
3 dpi	OE29	a	0.920039	0.163111	1.0035	0.0703069	1.08311	0.099156
3 dpi	OE29	b	1.00009	0.16155	1.07182	0.0692264	0.932906	0.0516688
3 dpi	OE29	c	1.27205	0.195828	0.897619	0.0544005	0.875796	0.0627733
7 dpi	KO4	a	0.922771	0.0365389	1.01839	0.0977194	1.06413	0.0544031
7 dpi	KO4	b	0.871147	0.0484945	0.92101	0.107012	1.24636	0.094436
7 dpi	KO4	c	0.959326	0.164028	1.12175	0.203375	0.929265	0.0805564
7 dpi	KO5	a	0.926385	0.165739	1.1556	0.127056	0.93412	0.0867993
7 dpi	KO5	b	1.30976	0.19553	0.950919	0.0587463	0.802907	0.105791
7 dpi	KO5	c	1.21794	0.334183	0.88841	0.122278	0.924187	0.092151
7 dpi	KO9	a	1.0361	0.333948	0.843429	0.115441	1.14433	0.123751
7 dpi	KO9	b	1.18827	0.0187436	0.856469	0.0280899	0.982588	0.0226316
7 dpi	KO9	c	0.587116	0.0234746	0.909743	0.0627843	1.87222	0.19921
7 dpi	OE26	a	0.884109	0.150496	1.31599	0.117937	0.859491	0.0994746
7 dpi	OE26	b	0.991185	0.262163	1.41682	0.178561	0.712083	0.120823
7 dpi	OE26	c	0.756934	0.0419579	1.27432	0.08368	1.03672	0.07199
7 dpi	OE28	a	0.884723	0.0578474	1.44506	0.105108	0.78218	0.0891383
7 dpi	OE28	b	1.12387	0.210521	1.09147	0.143166	0.815216	0.0634916
7 dpi	OE28	c	2.02436	0.507914	0.738198	0.138987	0.669176	0.0690142
7 dpi	OE29	a	1.48083	0.490767	0.936533	0.246368	0.721062	0.105121
7 dpi	OE29	b	1.17179	0.0675674	0.846458	0.0870221	1.0082	0.109798
7 dpi	OE29	c	0.655474	0.0555408	1.12623	0.0925625	1.35462	0.137437
10 dpi	KO4	a	0.955296	0.0565489	1.11039	0.0494322	0.942724	0.0860299
10 dpi	KO4	b	0.995818	0.0458537	1.12292	0.0427635	0.894277	0.0526399
10 dpi	KO4	c	1.00092	0.0658657	0.969478	0.0546998	1.03054	0.0884874
10 dpi	KO4	d	1.50238	0.531701	1.35136	0.478056	0.492551	0.550651
10 dpi	KO5	a	1.20179	0.0867814	0.941554	0.103012	0.88374	0.052181
10 dpi	KO5	b	1.15214	0.0941904	0.935099	0.0793442	0.928193	0.0936426
10 dpi	KO5	c	1.11355	0.0510476	1.04082	0.0331615	0.862802	0.0408547
10 dpi	KO5	d	1.06133	0.0491661	1.05764	0.0386845	0.890869	0.0494319
10 dpi	KO9	a	1.03951	0.0402012	1.0505	0.0256832	0.915746	0.0585313
10 dpi	KO9	b	0.901923	0.0160321	0.970271	0.0128016	1.14271	0.00815599
10 dpi	KO9	c	0.906543	0.0207234	0.921605	0.0252565	1.19692	0.0626329
10 dpi	KO9	d	1.00678	0.0636791	0.882367	0.0434816	1.12568	0.164838
10 dpi	OE26	a	0.939148	0.0426966	1.15669	0.0503206	0.92055	0.0253114
10 dpi	OE26	b	0.800941	0.0705293	0.882847	0.0804001	1.41421	0.392186
10 dpi	OE26	c	0.959362	0.0611634	1.04521	0.0372282	0.997275	0.0553651
10 dpi	OE28	a	1.18305	0.0779084	0.885503	0.0200567	0.954569	0.02265
10 dpi	OE28	b	1.11302	0.0512029	0.973202	0.0316103	0.923194	0.0816796
10 dpi	OE28	c	1.03955	0.0405868	0.970109	0.0298201	0.991593	0.0829511
10 dpi	OE28	d	0.939758	0.0977483	0.854749	0.0838945	1.24493	0.383718
10 dpi	OE29	a	0.988389	0.0369745	1.02907	0.0499416	0.983166	0.0709053
10 dpi	OE29	b	0.97313	0.0294302	0.97305	0.0308679	1.05607	0.0988954
10 dpi	OE29	c	1.09026	0.103643	0.902918	0.0609944	1.01583	0.187826

## Sheet: Supplementary File S12.4
Supplementary File S12.4 - qPCR data processing
Expression of OsAPSE in WT during germination								Expression of OsAPSE in KO and OE during germination						mean values
															3 dpi	7 dpi	10 dpi
Time point	Replicate	Samples	OsAPSE CNRQ	OsAPSE SE (CNRQ)	Mean CNRQ	Standard deviation		Samples	Replicate	Time point	OsAPSE CNRQ	OsAPSE SE (CNRQ)		osapse4	0.116307	0.166556	0.200952
1 dpi	a	WT	0.648634	0.0267328	0.605101	0.0523572		KO4	a	3 dpi	0.115297	0.00481098		osapse5	0.23481	0.348896	0.487456
1 dpi	b	WT	0.657276	0.0556015				KO4	b	3 dpi	0.107089	0.00298692		osapse9	0.1164	0.141519	0.189911
1 dpi	c	WT	0.586977	0.0438433				KO4	c	3 dpi	0.126534	0.012411		pUBI::OsAPSE26	20.5361	24.1505	22.9514
1 dpi	d	WT	0.527517	0.0440097				KO4	a	7 dpi	0.222239	0.0122561		pUBI::OsAPSE28	23.4625	9.75319	6.21178
4 dpi	a	WT	0.93541	0.0620496	1.10508	0.125606		KO4	b	7 dpi	0.113241	0.00543537		pUBI::OsAPSE29	19.6601	16.5871	20.7554
4 dpi	b	WT	1.23546	0.0952396				KO4	c	7 dpi	0.164189	0.016504		standard deviations
4 dpi	c	WT	1.14436	0.0705171				KO4	a	10 dpi	0.164194	0.00863074			3 dpi	7 dpi	10 dpi
7 dpi	a	WT	1.32618	0.0215999	1.16814	0.0985294		KO4	b	10 dpi	0.195166	0.0132173		osapse4	0.00797047	0.0445295	0.0392776
7 dpi	b	WT	1.17271	0.158191				KO4	c	10 dpi	0.178172	0.00672823		osapse5	0.038516	0.0207675	0.134304
7 dpi	c	WT	1.06934	0.0502345				KO4	d	10 dpi	0.266277	0.0985909		osapse9	0.00802037	0.0290696	0.0143244
7 dpi	d	WT	1.10432	0.0776606				KO5	a	3 dpi	0.198982	0.00946694		pUBI::OsAPSE26	5.54954	3.76155	5.28149
11 dpi	a	WT	1.38206	0.0354566	1.33957	0.172169		KO5	b	3 dpi	0.248583	0.0100601		pUBI::OsAPSE28	8.17064	0.374429	0.667831
11 dpi	b	WT	1.20063	0.0464072				KO5	c	3 dpi	0.199917	0.00538155		pUBI::OsAPSE29	0.312302	6.45037	4.48913
11 dpi	c	WT	1.60322	0.0298058				KO5	d	3 dpi	0.291758	0.0195526
11 dpi	d	WT	1.17239	0.0694909				KO5	a	7 dpi	0.357881	0.025024
								KO5	b	7 dpi	0.320188	0.0318927
Time point	Mean CNRQ	Standard deviation						KO5	c	7 dpi	0.368619	0.0346069
1 dpi	0.605101	0.0523572						KO5	a	10 dpi	0.26097	0.0271396
4 dpi	1.10508	0.125606						KO5	b	10 dpi	0.574021	0.0743926
7 dpi	1.16814	0.0985294						KO5	c	10 dpi	0.515158	0.0573404
11 dpi	1.33957	0.172169						KO5	d	10 dpi	0.599677	0.0373191
								KO9	a	3 dpi	0.105552	0.00419411
								KO9	b	3 dpi	0.114403	0.00473838
								KO9	c	3 dpi	0.11767	0.0113759
								KO9	d	3 dpi	0.127977	0.00803723
								KO9	a	7 dpi	0.130079	0.0150838
								KO9	b	7 dpi	0.181436	0.0181095
								KO9	c	7 dpi	0.113042	0.0138634
								KO9	a	10 dpi	0.197984	0.0070201
								KO9	b	10 dpi	0.172979	0.0177045
								KO9	c	10 dpi	0.208997	0.0185936
								KO9	d	10 dpi	0.179682	0.0297002
								OE26	a	3 dpi	20.9638	0.533733
								OE26	b	3 dpi	21.5055	0.831453
								OE26	c	3 dpi	19.1391	1.14466
								OE26	d	3 dpi	33.1913	8.0025
								OE26	a	7 dpi	22.6004	3.51256
								OE26	b	7 dpi	20.5186	1.042
								OE26	c	7 dpi	29.3326	2.04842
								OE26	a	10 dpi	18.5467	1.65912
								OE26	b	10 dpi	19.9297	1.71371
								OE26	c	10 dpi	30.3777	1.83832
								OE28	a	3 dpi	22.0236	0.339598
								OE28	b	3 dpi	34.111	1.62088
								OE28	c	3 dpi	14.2528	0.579454
								OE28	a	7 dpi	9.22367	3.84024
								OE28	b	7 dpi	10.0169	1.37229
								OE28	c	7 dpi	10.0191	1.25289
								OE28	a	10 dpi	6.56894	0.147238
								OE28	b	10 dpi	6.95054	0.577166
								OE28	c	10 dpi	6.16885	0.642361
								OE28	d	10 dpi	5.15877	0.619011
								OE29	a	3 dpi	19.6635	1.21478
								OE29	b	3 dpi	19.2759	1.26207
								OE29	c	3 dpi	20.0409	1.06047
								OE29	a	7 dpi	25.5639	3.85964
								OE29	b	7 dpi	13.5037	1.29959
								OE29	c	7 dpi	10.6938	0.867734
								OE29	a	10 dpi	27.101	1.82667
								OE29	b	10 dpi	17.7514	1.14892
								OE29	c	10 dpi	17.4139	1.63358
