# Supplementary material for: OsAPSE modulates non-covalent interactions between arabinogalactan protein O-glycans and pectin in rice cell walls
Source: Front Plant Sci. 2025 May 22;16:1588802. doi: 10.3389/fpls.2025.1588802 (PMC12137362; doi:10.3389/fpls.2025.1588802)
Supplement: Supplementary file 13 [file Table13.xlsx]

## Sheet: Data and calculations
S13 - Germination assays
	OBSERVATIONS														CALCULATIONS
															1 dpi
	Timing	Rice line	Replicate	Germinating seeds	Total seeds	Germination rate		Timing	Rice line	Replicate	Germinating seeds	Total seeds	Germination rate		Rice line	Mean germination rate	Stdev
	1 dpi	osapse4	rep1	18	20	90		4 dpi	osapse4	rep1	14	20	70		osapse4	88.3333	2.35702
	1 dpi	osapse4	rep2	18	20	90		4 dpi	osapse4	rep2	15	20	75		osapse5	93.3333	2.35702
	1 dpi	osapse4	rep3	17	20	85		4 dpi	osapse4	rep3	15	20	75		osapse9	70	4.08248
	1 dpi	osapse5	rep1	18	20	90		4 dpi	osapse5	rep1	17	20	85		pUBI::OsAPSE26	70	8.16497
	1 dpi	osapse5	rep2	19	20	95		4 dpi	osapse5	rep2	16	20	80		pUBI::OsAPSE28	75	4.08248
	1 dpi	osapse5	rep3	19	20	95		4 dpi	osapse5	rep3	19	20	95		pUBI::OsAPSE29	46.6667	9.42809
	1 dpi	osapse9	rep1	15	20	75		4 dpi	osapse9	rep1	13	20	65		WT	96.6667	2.35702
	1 dpi	osapse9	rep2	13	20	65		4 dpi	osapse9	rep2	11	20	55
	1 dpi	osapse9	rep3	14	20	70		4 dpi	osapse9	rep3	10	20	50		4 dpi
	1 dpi	pUBI::OsAPSE26	rep1	12	20	60		4 dpi	pUBI::OsAPSE26	rep1	11	20	55		Rice line	Mean germination rate	Stdev
	1 dpi	pUBI::OsAPSE26	rep2	16	20	80		4 dpi	pUBI::OsAPSE26	rep2	10	20	50		osapse4	73.3333	2.35702
	1 dpi	pUBI::OsAPSE26	rep3	14	20	70		4 dpi	pUBI::OsAPSE26	rep3	10	20	50		osapse5	86.6667	6.2361
	1 dpi	pUBI::OsAPSE28	rep1	16	20	80		4 dpi	pUBI::OsAPSE28	rep1	16	20	80		osapse9	56.6667	6.2361
	1 dpi	pUBI::OsAPSE28	rep2	15	20	75		4 dpi	pUBI::OsAPSE28	rep2	12	20	60		pUBI::OsAPSE26	51.6667	2.35702
	1 dpi	pUBI::OsAPSE28	rep3	14	20	70		4 dpi	pUBI::OsAPSE28	rep3	10	20	50		pUBI::OsAPSE28	63.3333	12.4722
	1 dpi	pUBI::OsAPSE29	rep1	8	20	40		4 dpi	pUBI::OsAPSE29	rep1	7	20	35		pUBI::OsAPSE29	41.6667	4.71405
	1 dpi	pUBI::OsAPSE29	rep2	8	20	40		4 dpi	pUBI::OsAPSE29	rep2	9	20	45		WT	96.6667	2.35702
	1 dpi	pUBI::OsAPSE29	rep3	12	20	60		4 dpi	pUBI::OsAPSE29	rep3	9	20	45
	1 dpi	WT	rep1	19	20	95		4 dpi	WT	rep1	19	20	95		7 dpi
	1 dpi	WT	rep2	20	20	100		4 dpi	WT	rep2	20	20	100		Rice line	Mean germination rate	Stdev
	1 dpi	WT	rep3	19	20	95		4 dpi	WT	rep3	19	20	95		osapse4	50	4.08248
															osapse5	76.6667	6.2361
															osapse9	35	4.08248
	Timing	Rice line	Replicate	Germinating seeds	Total seeds	Germination rate		Timing	Rice line	Replicate	Germinating seeds	Total seeds	Germination rate		pUBI::OsAPSE26	38.3333	8.49837
	7 dpi	osapse4	rep1	10	20	50		11 dpi	osapse4	rep1	9	20	45		pUBI::OsAPSE28	63.3333	12.4722
	7 dpi	osapse4	rep2	11	20	55		11 dpi	osapse4	rep2	10	20	50		pUBI::OsAPSE29	30	4.08248
	7 dpi	osapse4	rep3	9	20	45		11 dpi	osapse4	rep3	9	20	45		WT	85	4.08248
	7 dpi	osapse5	rep1	15	20	75		11 dpi	osapse5	rep1	15	20	75
	7 dpi	osapse5	rep2	14	20	70		11 dpi	osapse5	rep2	13	20	65		11 dpi
	7 dpi	osapse5	rep3	17	20	85		11 dpi	osapse5	rep3	17	20	85		Rice line	Mean germination rate	Stdev
	7 dpi	osapse9	rep1	8	20	40		11 dpi	osapse9	rep1	7	20	35		osapse4	46.6667	2.35702
	7 dpi	osapse9	rep2	7	20	35		11 dpi	osapse9	rep2	7	20	35		osapse5	75	8.16497
	7 dpi	osapse9	rep3	6	20	30		11 dpi	osapse9	rep3	6	20	30		osapse9	33.3333	2.35702
	7 dpi	pUBI::OsAPSE26	rep1	6	20	30		11 dpi	pUBI::OsAPSE26	rep1	5	20	25		pUBI::OsAPSE26	35	8.16497
	7 dpi	pUBI::OsAPSE26	rep2	7	20	35		11 dpi	pUBI::OsAPSE26	rep2	7	20	35		pUBI::OsAPSE28	61.6667	8.49837
	7 dpi	pUBI::OsAPSE26	rep3	10	20	50		11 dpi	pUBI::OsAPSE26	rep3	9	20	45		pUBI::OsAPSE29	25	4.08248
	7 dpi	pUBI::OsAPSE28	rep1	16	20	80		11 dpi	pUBI::OsAPSE28	rep1	14	20	70		WT	80	4.08248
	7 dpi	pUBI::OsAPSE28	rep2	12	20	60		11 dpi	pUBI::OsAPSE28	rep2	13	20	65
	7 dpi	pUBI::OsAPSE28	rep3	10	20	50		11 dpi	pUBI::OsAPSE28	rep3	10	20	50		Average values per line type
	7 dpi	pUBI::OsAPSE29	rep1	6	20	30		11 dpi	pUBI::OsAPSE29	rep1	4	20	20			1 dpi	4 dpi	7 dpi	11 dpi
	7 dpi	pUBI::OsAPSE29	rep2	5	20	25		11 dpi	pUBI::OsAPSE29	rep2	5	20	25		osapse	83.8889	72.2222	53.8889	51.6667
	7 dpi	pUBI::OsAPSE29	rep3	7	20	35		11 dpi	pUBI::OsAPSE29	rep3	6	20	30		pUBI::OsAPSE	63.8889	52.2222	43.8889	40.5556
	7 dpi	WT	rep1	18	20	90		11 dpi	WT	rep1	17	20	85		WT	96.6667	96.6667	85	80
	7 dpi	WT	rep2	17	20	85		11 dpi	WT	rep2	16	20	80
	7 dpi	WT	rep3	16	20	80		11 dpi	WT	rep3	15	20	75		Standard deviations per line type
																1 dpi	4 dpi	7 dpi	11 dpi
	CORRELATION BETWEEN GERMINATION AND OsAPSE TRANSCRIPTION														osapse	10.4822	13.3565	17.9161	18.1046
															pUBI::OsAPSE	14.4871	11.8113	16.7958	17.0692
	Transcript levels														WT	2.35702	2.35702	4.08248	4.08248
		3 dpi	7 dpi	10 dpi	Mean	Standard deviation
	pUBI::OsAPSE26	20.5361	24.1505	22.9514	22.546	1.50316
	pUBI::OsAPSE28	23.4625	9.75319	6.21178	13.1425	7.43918									Average values per line
	pUBI::OsAPSE29	19.6601	16.5871	20.7554	19.0009	1.76439										1 dpi	4 dpi	7 dpi	11 dpi
															osapse4	88.3333	73.3333	50	46.6667
	Mean germination rates														osapse5	93.3333	86.6667	76.6667	75
		1 dpi	4 dpi	7 dpi	11 dpi	Mean	Standard deviation								osapse9	70	56.6667	35	33.3333
	pUBI::OsAPSE26	70	51.6667	38.3333	35	48.75	13.7626								pUBI::OsAPSE26	70	51.6667	38.3333	35
	pUBI::OsAPSE28	75	63.3333	63.3333	61.6667	62.7778	5.33594								pUBI::OsAPSE28	75	63.3333	63.3333	61.6667
	pUBI::OsAPSE29	46.6667	41.6667	30	25	32.2222	8.70026								pUBI::OsAPSE29	46.6667	41.6667	30	25
															WT	96.6667	96.6667	85	80
	Average values					Standard deviations
			germination	transcription		germination stdev	transcript stdev								Standard deviations per line
	pUBI::OsAPSE26	3-4	51.6667			2.35702										1 dpi	4 dpi	7 dpi	11 dpi
				20.5361			5.54954								osapse4	2.35702	2.35702	4.08248	2.35702
		7	38.3333			8.49837									osapse5	2.35702	6.2361	6.2361	8.16497
				24.1505			3.76155								osapse9	4.08248	6.2361	4.08248	2.35702
		10-11	35			8.16497									pUBI::OsAPSE26	8.16497	2.35702	8.49837	8.16497
				22.9514			5.28149								pUBI::OsAPSE28	4.08248	12.4722	12.4722	8.49837
	pUBI::OsAPSE28	3-4	63.3333			12.4722									pUBI::OsAPSE29	9.42809	4.71405	4.08248	4.08248
				23.4625			8.17064								WT	2.35702	2.35702	4.08248	4.08248
		7	63.3333			12.4722
				9.75319			0.374429
		10-11	61.6667			8.49837
				6.21178			0.667831
	pUBI::OsAPSE29	3-4	41.6667			4.08248
				19.6601			0.312302
		7	30			4.08248
				16.5871			6.45037
		10-11	25			4.08248
				20.7554			4.48913
	WT	3-4	96.6667			2.35702
				1.10508			0.125606
		7	85			4.08248
				1.16814			0.0985294
		10-11	80			4.08248
				1.33957			0.172169
	osapse4	3-4	73.3333			2.35702
				0.116307			0.00797047
		7	50			4.08248
				0.166556			0.0445295
		10-11	46.6667			2.35702
				0.200952			0.0392776
	osapse5	3-4	86.6667			6.2361
				0.23481			0.038516
		7	76.6667			6.2361
				0.348896			0.0207675
		10-11	75			8.16497
				0.487456			0.134304
	osapse9	3-4	56.6667			6.2361
				0.1164			0.00802037
		7	35			4.08248
				0.141519			0.0290696
		10-11	33.3333			2.35702
				0.189911			0.0143244
	Line	Timing	Germination rate	Transcription level
	pUBI::OsAPSE26	3/4 dpi	51.6667	20.5361
		7 dpi	38.3333	24.1505
		10/11 dpi	35	22.9514
	pUBI::OsAPSE28	3/4 dpi	63.3333	23.4625
		7 dpi	63.3333	9.75319
		10/11 dpi	61.6667	6.21178
	pUBI::OsAPSE29	3/4 dpi	41.6667	19.6601
		7 dpi	30	16.5871
		10/11 dpi	25	20.7554
	WT	3/4 dpi	96.6667	1.10508
		7 dpi	83.3333	1.16814
		10/11 dpi	80	1.33957
	osapse4	3/4 dpi	73.3333	0.116307
		7 dpi	50	0.166556
		10/11 dpi	46.6667	0.200952
	osapse5	3/4 dpi	86.6667	0.23481
		7 dpi	76.6667	0.348896
		10/11 dpi	75	0.487456
	osapse9	3/4 dpi	56.6667	0.1164
		7 dpi	35	0.141519
		10/11 dpi	33.3333	0.189911
	Samples grouped by independent line	Pearson’s r	Significance (two-sided)
	osapse4	-0.761	0.017
	osapse5	-0.828	0.006
	osapse9	-0.780	0.013
	pUBI::OsAPSE26	-0.361	0.340
	pUBI::OsAPSE28	-0.313	0.412
	pUBI::OsAPSE29	-0.364	0.335
	WT	-0.679	0.044
